# Supplementary material for: 1-Methyl-1′-(4-methyl­phen­yl)-2′,3′,5′,6′,7′,7a’-hexa­hydro-1′H-dispiro­[piperidine-3,2′-pyrrolizine-3′,3′′-indoline]-4,2′′-dione
Source: Acta Crystallogr Sect E Struct Rep Online. 2012 Aug 25;68(Pt 9):o2772–3. doi: 10.1107/S1600536812036240 (PMC3435806; doi:10.1107/S1600536812036240)
Supplement: Supplementary file 1 [file e-68-o2772-sup1.cif]

##############################################################################
#                                                                            #
# This CIF contains the data in a paper accepted for publication in          #
# Acta Crystallographica Section E. It conforms to the requirements of       #
# Notes for Authors for Acta Crystallographica Section E, and has been       #
# peer reviewed under the auspices of the IUCr Commission on Journals.       #
#                                                                            #
# Full details of the Crystallographic Information File format               #
# are given in the paper "The Crystallographic Information File (CIF):       #
# a New Standard Archive File for Crystallography" by S. R. Hall, F. H.      #
# Allen and I. D. Brown [Acta Cryst. (1991), A47, 655-685].                  #
#                                                                            #
# The current version of the core CIF dictionary is obtainable from          #
# ftp://ftp.iucr.org/pub/cif_core.dic.                                       #
#                                                                            #
# Software is freely available for graphical display of the structure(s)     #
# in this CIF. For information consult the CIF software page                 #
# http://www.iucr.org/resources/cif/software.                                #
#                                                                            #
# This file may be used for bona fide research purposes within the           #
# scientific community so long as proper attribution is given to the journal # 
# article from which it was obtained.                                        #
#                                                                            #
##############################################################################
data_I
_audit_creation_method     SHELXL-97
_chemical_name_systematic
;
1-Methyl-1'-(4-methylphenyl)-2',3',5',6',7',7a'-hexahydro-1'<i>H</i>-
dispiro[piperidine-3,2'-pyrrolizine-3',3''-indoline]-4,2''-dione
;
_chemical_name_common     ?
_chemical_formula_moiety     'C26 H29 N3 O2'
_chemical_formula_sum     'C26 H29 N3 O2'
_chemical_formula_iupac     'C26 H29 N3 O2'
_chemical_formula_weight     415.52
_chemical_melting_point     ?
_symmetry_cell_setting     triclinic
_symmetry_space_group_name_H-M     'P -1'
_symmetry_space_group_name_Hall     '-P 1'
loop_
    _symmetry_equiv_pos_as_xyz
    'x, y, z'
    '-x, -y, -z'
_cell_length_a     8.7516(4)
_cell_length_b     12.4649(5)
_cell_length_c     21.4605(8)
_cell_angle_alpha     97.654(2)
_cell_angle_beta     101.024(2)
_cell_angle_gamma     102.345(2)
_cell_volume     2207.45(16)
_cell_formula_units_Z     4
_cell_measurement_reflns_used     5520
_cell_measurement_theta_min     2.355
_cell_measurement_theta_max     23.911
_cell_measurement_temperature     293(2)
_exptl_crystal_description     'block'
_exptl_crystal_colour     'colourless'
_exptl_crystal_size_max     0.28
_exptl_crystal_size_mid     0.19
_exptl_crystal_size_min     0.19
_exptl_crystal_density_diffrn     1.250
_exptl_crystal_density_meas     ?
_exptl_crystal_density_method     'not measured'
_exptl_crystal_F_000     888
_exptl_absorpt_coefficient_mu     0.080
_exptl_absorpt_correction_type     multi-scan
_exptl_absorpt_process_details     '(SADABS; Bruker, 2009)'
_exptl_absorpt_correction_T_min     0.93
_exptl_absorpt_correction_T_max     0.96
_exptl_special_details     ?
_diffrn_ambient_temperature     293(2)
_diffrn_radiation_type     MoK\a
_diffrn_radiation_wavelength     0.71073
_diffrn_radiation_source     'fine-focus sealed tube'
_diffrn_radiation_monochromator     graphite
_diffrn_measurement_device_type     'Bruker Kappa APEXII CCD'
_diffrn_measurement_method     '\w and \f scan'
_diffrn_detector_area_resol_mean     ?
_diffrn_reflns_number     44464
_diffrn_reflns_av_R_equivalents     0.0367
_diffrn_reflns_av_sigmaI/netI     0.0308
_diffrn_reflns_theta_min     1.80
_diffrn_reflns_theta_max     25.02
_diffrn_reflns_theta_full     25.02
_diffrn_measured_fraction_theta_max     0.995
_diffrn_measured_fraction_theta_full     0.995
_diffrn_reflns_limit_h_min     -10
_diffrn_reflns_limit_h_max     10
_diffrn_reflns_limit_k_min     -14
_diffrn_reflns_limit_k_max     14
_diffrn_reflns_limit_l_min     -25
_diffrn_reflns_limit_l_max     25
_diffrn_standards_number     ?
_diffrn_standards_interval_count     ?
_diffrn_standards_interval_time     ?
_diffrn_standards_decay_%     ?
_refine_special_details
;
Refinement of <i>F</i>^2^ against ALL reflections. The weighted <i>R</i>-factor
<i>wR</i> and goodness of fit <i>S</i> are based on <i>F</i>^2^, conventional
<i>R</i>-factors <i>R</i> are based on <i>F</i>, with <i>F</i> set to zero for
negative <i>F</i>^2^. The threshold expression of <i>F</i>^2^ >
\s(<i>F</i>^2^) is used only for calculating <i>R</i>-factors(gt) <i>etc</i>.
and is not relevant to the choice of reflections for refinement.
<i>R</i>-factors based on <i>F</i>^2^ are statistically about twice as large
as those based on <i>F</i>, and <i>R</i>- factors based on ALL data will be
even larger.
;
_reflns_number_total     7765
_reflns_number_gt     5493
_reflns_threshold_expression     I>2sigma(I)
_refine_ls_structure_factor_coef     Fsqd
_refine_ls_matrix_type     full
_refine_ls_R_factor_all     0.0664
_refine_ls_R_factor_gt     0.0403
_refine_ls_wR_factor_gt     0.0978
_refine_ls_wR_factor_ref     0.1102
_refine_ls_goodness_of_fit_ref     1.021
_refine_ls_restrained_S_all     1.021
_refine_ls_number_reflns     7765
_refine_ls_number_parameters     574
_refine_ls_number_restraints     0
_refine_ls_hydrogen_treatment     constr
_refine_ls_weighting_scheme     calc
_refine_ls_weighting_details
         'calc w=1/[\s^2^(Fo^2^)+(0.0495P)^2^+0.5445P] where P=(Fo^2^+2Fc^2^)/3'
_atom_sites_solution_hydrogens     geom
_atom_sites_solution_primary     direct
_atom_sites_solution_secondary     difmap
_refine_ls_shift/su_max     0.000
_refine_ls_shift/su_mean     0.000
_refine_diff_density_max     0.210
_refine_diff_density_min     -0.174
_refine_ls_extinction_method     'SHELXL97 (Sheldrick, 2008)'
_refine_ls_extinction_coef     0.0037(7)
_refine_ls_extinction_expression
                                  'Fc^*^=kFc[1+0.001xFc^2^\l^3^/sin(2\q)]^-1/4^'
loop_
    _atom_type_symbol
    _atom_type_description
    _atom_type_scat_dispersion_real
    _atom_type_scat_dispersion_imag
    _atom_type_scat_source
    'C' 'C' 0.0033 0.0016
                         'International Tables Vol C Tables 4.2.6.8 and 6.1.1.4'
    'H' 'H' 0.0000 0.0000
                         'International Tables Vol C Tables 4.2.6.8 and 6.1.1.4'
    'N' 'N' 0.0061 0.0033
                         'International Tables Vol C Tables 4.2.6.8 and 6.1.1.4'
    'O' 'O' 0.0106 0.0060
                         'International Tables Vol C Tables 4.2.6.8 and 6.1.1.4'
_computing_data_collection     'APEX2 (Bruker, 2009)'
_computing_cell_refinement     'SAINT (Bruker, 2009)'
_computing_data_reduction     'SAINT (Bruker, 2009)'
_computing_structure_solution     'SHELXS97 (Sheldrick, 2008)'
_computing_structure_refinement     'SHELXL97 (Sheldrick, 2008)'
_computing_molecular_graphics     'PLUTON (Spek, 2009)'
_computing_publication_material     'SHELXL97 (Sheldrick, 2008)'
loop_
    _atom_site_type_symbol
    _atom_site_label
    _atom_site_fract_x
    _atom_site_fract_y
    _atom_site_fract_z
    _atom_site_U_iso_or_equiv
    _atom_site_adp_type
    _atom_site_calc_flag
    _atom_site_refinement_flags
    _atom_site_occupancy
    _atom_site_symmetry_multiplicity
    _atom_site_disorder_assembly
    _atom_site_disorder_group
    O O1A 0.94742(14) 0.97304(9) 0.41175(5) 0.0410(3) Uani d . 1 1 . .
    O O2A 0.66024(15) 0.52962(10) 0.36307(6) 0.0506(3) Uani d . 1 1 . .
    N N1A 0.98111(15) 0.80851(10) 0.31517(6) 0.0330(3) Uani d . 1 1 B .
    N N2A 1.02786(17) 0.86038(11) 0.48069(6) 0.0432(4) Uani d . 1 1 . .
    H H2A 1.0432 0.9046 0.5169 0.052 Uiso calc R 1 1 . .
    N N3A 0.63813(17) 0.84523(12) 0.41103(7) 0.0446(4) Uani d . 1 1 . .
    C C1A 0.92833(18) 0.77439(12) 0.37159(7) 0.0309(4) Uani d . 1 1 . .
    C C2A 0.74340(18) 0.71642(12) 0.34351(7) 0.0308(4) Uani d . 1 1 . .
    C C3A 0.74369(18) 0.66023(12) 0.27416(7) 0.0315(4) Uani d . 1 1 . .
    H H3A 0.7765 0.5906 0.2781 0.038 Uiso calc R 1 1 . .
    C C4A 0.87877(19) 0.73809(13) 0.25463(7) 0.0334(4) Uani d . 1 1 B .
    H H4A 0.8326 0.7858 0.2275 0.040 Uiso calc R 1 1 . .
    C C5A 0.9919(2) 0.68726(16) 0.22146(9) 0.0507(5) Uani d . 1 1 . .
    H H51A 0.9543 0.6724 0.1749 0.061 Uiso calc R 1 1 A 1
    H H52A 1.0057 0.6187 0.2359 0.061 Uiso calc R 1 1 A 1
    C C6AA 1.1467(3) 0.7797(3) 0.24341(15) 0.0532(11) Uani d P 0.706(7) 1 B 1
    H H61A 1.2395 0.7507 0.2394 0.064 Uiso calc PR 0.706(7) 1 B 1
    H H62A 1.1437 0.8390 0.2186 0.064 Uiso calc PR 0.706(7) 1 B 1
    C C6A 1.1412(9) 0.7035(9) 0.2653(4) 0.067(3) Uani d P 0.294(7) 1 B 2
    H H63A 1.2291 0.7116 0.2434 0.080 Uiso calc PR 0.294(7) 1 B 2
    H H64A 1.1424 0.6425 0.2889 0.080 Uiso calc PR 0.294(7) 1 B 2
    C C7A 1.1497(2) 0.81995(17) 0.31269(9) 0.0504(5) Uani d . 1 1 . .
    H H71A 1.1983 0.7749 0.3403 0.061 Uiso calc R 1 1 B 1
    H H72A 1.2100 0.8972 0.3265 0.061 Uiso calc R 1 1 B 1
    C C8A 0.96279(19) 0.88168(13) 0.42297(8) 0.0345(4) Uani d . 1 1 . .
    C C9A 1.0674(2) 0.75700(14) 0.47431(8) 0.0397(4) Uani d . 1 1 . .
    C C10A 1.1479(2) 0.71193(16) 0.52181(9) 0.0541(5) Uani d . 1 1 . .
    H H10A 1.1798 0.7491 0.5645 0.065 Uiso calc R 1 1 . .
    C C11A 1.1795(3) 0.60970(18) 0.50390(11) 0.0608(6) Uani d . 1 1 . .
    H H11A 1.2346 0.5777 0.5349 0.073 Uiso calc R 1 1 . .
    C C12A 1.1307(2) 0.55462(16) 0.44085(10) 0.0555(5) Uani d . 1 1 . .
    H H12A 1.1536 0.4860 0.4298 0.067 Uiso calc R 1 1 . .
    C C13A 1.0476(2) 0.60007(14) 0.39347(9) 0.0441(4) Uani d . 1 1 . .
    H H13A 1.0135 0.5620 0.3510 0.053 Uiso calc R 1 1 . .
    C C14A 1.01634(19) 0.70280(13) 0.41043(8) 0.0349(4) Uani d . 1 1 . .
    C C15A 0.67971(19) 0.62814(14) 0.38218(8) 0.0374(4) Uani d . 1 1 . .
    C C16A 0.6375(3) 0.66840(17) 0.44407(9) 0.0542(5) Uani d . 1 1 . .
    H H16A 0.7352 0.6965 0.4776 0.065 Uiso calc R 1 1 . .
    H H16B 0.5711 0.6061 0.4569 0.065 Uiso calc R 1 1 . .
    C C17A 0.5490(2) 0.75934(18) 0.43833(10) 0.0583(5) Uani d . 1 1 . .
    H H17A 0.4425 0.7287 0.4109 0.070 Uiso calc R 1 1 . .
    H H17B 0.5379 0.7908 0.4806 0.070 Uiso calc R 1 1 . .
    C C18A 0.6423(2) 0.80318(14) 0.34508(8) 0.0378(4) Uani d . 1 1 . .
    H H18A 0.6879 0.8647 0.3256 0.045 Uiso calc R 1 1 . .
    H H18B 0.5338 0.7692 0.3202 0.045 Uiso calc R 1 1 . .
    C C19A 0.5855(3) 0.94882(17) 0.41722(10) 0.0622(6) Uani d . 1 1 . .
    H H19A 0.4759 0.9348 0.3940 0.093 Uiso calc R 1 1 . .
    H H19B 0.6522 1.0032 0.3998 0.093 Uiso calc R 1 1 . .
    H H19C 0.5938 0.9766 0.4620 0.093 Uiso calc R 1 1 . .
    C C20A 0.58431(19) 0.62975(13) 0.22520(7) 0.0334(4) Uani d . 1 1 . .
    C C21A 0.4860(2) 0.52211(15) 0.21288(9) 0.0485(5) Uani d . 1 1 . .
    H H21A 0.5171 0.4692 0.2359 0.058 Uiso calc R 1 1 . .
    C C22A 0.3429(2) 0.49259(17) 0.16709(9) 0.0571(5) Uani d . 1 1 . .
    H H22A 0.2795 0.4201 0.1601 0.068 Uiso calc R 1 1 . .
    C C23A 0.2911(2) 0.56729(17) 0.13138(9) 0.0504(5) Uani d . 1 1 . .
    C C24A 0.3886(2) 0.67381(16) 0.14344(9) 0.0476(5) Uani d . 1 1 . .
    H H24A 0.3572 0.7263 0.1201 0.057 Uiso calc R 1 1 . .
    C C25A 0.5316(2) 0.70464(14) 0.18928(8) 0.0417(4) Uani d . 1 1 . .
    H H25A 0.5941 0.7774 0.1962 0.050 Uiso calc R 1 1 . .
    C C26A 0.1373(3) 0.5351(2) 0.08001(11) 0.0786(7) Uani d . 1 1 . .
    H H26A 0.1455 0.4799 0.0459 0.118 Uiso calc R 1 1 . .
    H H26B 0.1191 0.5999 0.0630 0.118 Uiso calc R 1 1 . .
    H H26C 0.0494 0.5049 0.0984 0.118 Uiso calc R 1 1 . .
    O O1B 0.80365(16) -0.04225(10) 0.18075(6) 0.0539(3) Uani d . 1 1 . .
    O O2B 0.8647(2) 0.41105(11) 0.22578(7) 0.0696(4) Uani d . 1 1 . .
    N N1B 1.01620(19) 0.16146(13) 0.15026(7) 0.0503(4) Uani d . 1 1 . .
    N N2B 0.97215(18) 0.03574(12) 0.27920(7) 0.0473(4) Uani d . 1 1 . .
    H H2B 0.9583 -0.0217 0.2976 0.057 Uiso calc R 1 1 . .
    N N3B 0.61912(19) 0.10803(13) 0.24203(8) 0.0528(4) Uani d . 1 1 . .
    C C1B 0.9443(2) 0.15839(13) 0.20515(8) 0.0398(4) Uani d . 1 1 . .
    C C2B 0.7965(2) 0.21432(13) 0.18396(8) 0.0393(4) Uani d . 1 1 . .
    C C3B 0.8158(2) 0.24387(14) 0.11669(8) 0.0439(4) Uani d . 1 1 . .
    H H3B 0.8938 0.3164 0.1254 0.053 Uiso calc R 1 1 . .
    C C4B 0.8991(2) 0.15759(15) 0.09240(8) 0.0472(5) Uani d . 1 1 . .
    H H4B 0.8242 0.0837 0.0790 0.057 Uiso calc R 1 1 . .
    C C5B 1.0059(3) 0.1781(2) 0.04515(11) 0.0700(6) Uani d . 1 1 . .
    H H51B 1.0456 0.2574 0.0465 0.084 Uiso calc R 1 1 . .
    H H52B 0.9485 0.1429 0.0014 0.084 Uiso calc R 1 1 . .
    C C6B 1.1438(3) 0.1248(2) 0.06857(12) 0.0817(7) Uani d . 1 1 . .
    H H61B 1.1364 0.0572 0.0387 0.098 Uiso calc R 1 1 . .
    H H62B 1.2467 0.1762 0.0721 0.098 Uiso calc R 1 1 . .
    C C7B 1.1265(3) 0.0981(2) 0.13420(11) 0.0717(6) Uani d . 1 1 . .
    H H71B 1.0829 0.0188 0.1317 0.086 Uiso calc R 1 1 . .
    H H72B 1.2286 0.1220 0.1654 0.086 Uiso calc R 1 1 . .
    C C8B 0.8908(2) 0.03814(14) 0.21913(9) 0.0417(4) Uani d . 1 1 . .
    C C9B 1.0814(2) 0.13785(15) 0.30764(9) 0.0437(4) Uani d . 1 1 . .
    C C10B 1.1940(2) 0.16449(18) 0.36528(9) 0.0579(5) Uani d . 1 1 . .
    H H10B 1.2000 0.1138 0.3932 0.069 Uiso calc R 1 1 . .
    C C11B 1.2979(3) 0.26945(19) 0.37998(10) 0.0642(6) Uani d . 1 1 . .
    H H11B 1.3756 0.2893 0.4185 0.077 Uiso calc R 1 1 . .
    C C12B 1.2894(3) 0.34531(18) 0.33923(10) 0.0626(6) Uani d . 1 1 . .
    H H12B 1.3612 0.4152 0.3503 0.075 Uiso calc R 1 1 . .
    C C13B 1.1745(2) 0.31804(15) 0.28186(10) 0.0546(5) Uani d . 1 1 . .
    H H13B 1.1684 0.3692 0.2542 0.065 Uiso calc R 1 1 . .
    C C14B 1.0691(2) 0.21393(14) 0.26617(8) 0.0421(4) Uani d . 1 1 . .
    C C15B 0.8128(2) 0.31757(15) 0.23421(9) 0.0486(5) Uani d . 1 1 . .
    C C16B 0.7613(3) 0.29696(18) 0.29528(10) 0.0628(6) Uani d . 1 1 . .
    H H16C 0.7453 0.3656 0.3171 0.075 Uiso calc R 1 1 . .
    H H16D 0.8466 0.2765 0.3236 0.075 Uiso calc R 1 1 . .
    C C17B 0.6081(3) 0.20570(19) 0.28375(10) 0.0658(6) Uani d . 1 1 . .
    H H17C 0.5909 0.1865 0.3246 0.079 Uiso calc R 1 1 . .
    H H17D 0.5174 0.2323 0.2640 0.079 Uiso calc R 1 1 . .
    C C18B 0.6336(2) 0.13550(15) 0.17934(9) 0.0457(4) Uani d . 1 1 . .
    H H18C 0.5488 0.1706 0.1634 0.055 Uiso calc R 1 1 . .
    H H18D 0.6213 0.0675 0.1490 0.055 Uiso calc R 1 1 . .
    C C19B 0.4850(3) 0.0124(2) 0.23642(13) 0.0766(7) Uani d . 1 1 . .
    H H19D 0.4818 -0.0053 0.2784 0.115 Uiso calc R 1 1 . .
    H H19E 0.4984 -0.0506 0.2089 0.115 Uiso calc R 1 1 . .
    H H19F 0.3864 0.0302 0.2182 0.115 Uiso calc R 1 1 . .
    C C20B 0.6676(2) 0.25512(15) 0.07119(9) 0.0481(5) Uani d . 1 1 . .
    C C21B 0.6182(3) 0.35393(18) 0.07883(10) 0.0635(6) Uani d . 1 1 . .
    H H21B 0.6741 0.4114 0.1131 0.076 Uiso calc R 1 1 . .
    C C22B 0.4870(3) 0.3677(2) 0.03610(11) 0.0699(6) Uani d . 1 1 . .
    H H22B 0.4559 0.4344 0.0424 0.084 Uiso calc R 1 1 . .
    C C23B 0.4009(3) 0.2852(2) -0.01565(10) 0.0628(6) Uani d . 1 1 . .
    C C24B 0.4502(3) 0.1881(2) -0.02321(10) 0.0642(6) Uani d . 1 1 . .
    H H24B 0.3947 0.1311 -0.0578 0.077 Uiso calc R 1 1 . .
    C C25B 0.5807(3) 0.17275(17) 0.01928(9) 0.0569(5) Uani d . 1 1 . .
    H H25B 0.6107 0.1056 0.0128 0.068 Uiso calc R 1 1 . .
    C C26B 0.2593(3) 0.3020(3) -0.06182(11) 0.0868(8) Uani d . 1 1 . .
    H H26D 0.1886 0.3289 -0.0380 0.130 Uiso calc R 1 1 . .
    H H26E 0.2029 0.2323 -0.0897 0.130 Uiso calc R 1 1 . .
    H H26F 0.2961 0.3556 -0.0873 0.130 Uiso calc R 1 1 . .
loop_
    _atom_site_aniso_label
    _atom_site_aniso_U_11
    _atom_site_aniso_U_22
    _atom_site_aniso_U_33
    _atom_site_aniso_U_12
    _atom_site_aniso_U_13
    _atom_site_aniso_U_23
    O1A 0.0532(8) 0.0308(6) 0.0359(7) 0.0096(5) 0.0057(6) 0.0029(5)
    O2A 0.0578(8) 0.0402(7) 0.0510(8) 0.0025(6) 0.0136(6) 0.0127(6)
    N1A 0.0292(7) 0.0360(7) 0.0295(7) 0.0022(6) 0.0042(6) 0.0038(6)
    N2A 0.0561(10) 0.0402(8) 0.0268(8) 0.0130(7) -0.0021(7) -0.0016(6)
    N3A 0.0440(9) 0.0538(9) 0.0367(8) 0.0180(7) 0.0110(7) -0.0018(7)
    C1A 0.0315(9) 0.0302(8) 0.0280(8) 0.0063(7) 0.0028(7) 0.0027(6)
    C2A 0.0308(9) 0.0327(8) 0.0263(8) 0.0063(7) 0.0042(7) 0.0026(6)
    C3A 0.0339(9) 0.0295(8) 0.0290(8) 0.0063(7) 0.0049(7) 0.0036(6)
    C4A 0.0334(9) 0.0357(9) 0.0284(9) 0.0061(7) 0.0036(7) 0.0051(7)
    C5A 0.0517(12) 0.0541(11) 0.0456(11) 0.0101(9) 0.0190(10) -0.0009(9)
    C6AA 0.0420(17) 0.064(2) 0.057(2) 0.0122(14) 0.0213(14) 0.0091(16)
    C6A 0.057(5) 0.109(8) 0.055(5) 0.044(5) 0.027(4) 0.026(5)
    C7A 0.0315(10) 0.0657(12) 0.0488(12) 0.0039(9) 0.0061(9) 0.0093(9)
    C8A 0.0348(9) 0.0330(9) 0.0321(9) 0.0057(7) 0.0035(7) 0.0039(7)
    C9A 0.0404(10) 0.0392(9) 0.0367(10) 0.0087(8) 0.0022(8) 0.0090(8)
    C10A 0.0615(13) 0.0588(12) 0.0382(11) 0.0153(10) -0.0020(9) 0.0143(9)
    C11A 0.0616(14) 0.0635(13) 0.0639(14) 0.0240(11) 0.0055(11) 0.0327(11)
    C12A 0.0588(13) 0.0443(11) 0.0685(14) 0.0218(9) 0.0111(11) 0.0186(10)
    C13A 0.0450(11) 0.0382(9) 0.0490(11) 0.0141(8) 0.0063(9) 0.0072(8)
    C14A 0.0321(9) 0.0342(9) 0.0366(10) 0.0064(7) 0.0042(7) 0.0087(7)
    C15A 0.0313(9) 0.0432(10) 0.0339(9) 0.0041(8) 0.0030(7) 0.0084(8)
    C16A 0.0607(13) 0.0633(12) 0.0406(11) 0.0083(10) 0.0200(10) 0.0153(9)
    C17A 0.0533(13) 0.0798(14) 0.0455(12) 0.0173(11) 0.0223(10) 0.0062(10)
    C18A 0.0345(10) 0.0432(9) 0.0338(9) 0.0121(8) 0.0034(7) 0.0023(7)
    C19A 0.0554(13) 0.0682(13) 0.0611(13) 0.0292(11) 0.0084(10) -0.0110(10)
    C20A 0.0337(9) 0.0374(9) 0.0253(8) 0.0050(7) 0.0063(7) -0.0006(7)
    C21A 0.0512(12) 0.0430(10) 0.0397(10) -0.0021(9) -0.0008(9) 0.0056(8)
    C22A 0.0513(12) 0.0530(12) 0.0473(12) -0.0114(9) -0.0002(10) -0.0034(9)
    C23A 0.0408(11) 0.0656(13) 0.0359(10) 0.0077(10) 0.0033(8) -0.0049(9)
    C24A 0.0416(11) 0.0628(12) 0.0381(10) 0.0166(9) 0.0042(9) 0.0091(9)
    C25A 0.0381(10) 0.0425(10) 0.0412(10) 0.0073(8) 0.0052(8) 0.0060(8)
    C26A 0.0538(14) 0.0992(18) 0.0604(15) 0.0087(13) -0.0141(11) -0.0078(13)
    O1B 0.0582(9) 0.0345(7) 0.0584(8) 0.0059(6) -0.0040(7) 0.0056(6)
    O2B 0.1059(13) 0.0372(8) 0.0651(10) 0.0171(8) 0.0196(9) 0.0074(7)
    N1B 0.0529(10) 0.0583(10) 0.0469(9) 0.0208(8) 0.0168(8) 0.0150(7)
    N2B 0.0500(9) 0.0386(8) 0.0484(9) 0.0038(7) 0.0005(7) 0.0179(7)
    N3B 0.0490(10) 0.0617(10) 0.0578(10) 0.0179(8) 0.0191(8) 0.0291(8)
    C1B 0.0439(10) 0.0350(9) 0.0410(10) 0.0079(8) 0.0101(8) 0.0112(8)
    C2B 0.0479(11) 0.0342(9) 0.0373(10) 0.0120(8) 0.0086(8) 0.0102(7)
    C3B 0.0583(12) 0.0354(9) 0.0398(10) 0.0108(8) 0.0121(9) 0.0123(8)
    C4B 0.0592(12) 0.0426(10) 0.0416(11) 0.0130(9) 0.0130(9) 0.0104(8)
    C5B 0.0937(18) 0.0727(14) 0.0555(13) 0.0257(13) 0.0365(13) 0.0159(11)
    C6B 0.0813(18) 0.1004(19) 0.0769(17) 0.0328(15) 0.0398(14) 0.0149(14)
    C7B 0.0665(15) 0.0865(16) 0.0767(16) 0.0340(13) 0.0300(13) 0.0213(13)
    C8B 0.0415(11) 0.0352(9) 0.0469(11) 0.0091(8) 0.0053(9) 0.0095(8)
    C9B 0.0399(10) 0.0464(10) 0.0422(11) 0.0049(8) 0.0079(8) 0.0103(8)
    C10B 0.0530(13) 0.0693(14) 0.0446(12) 0.0042(11) 0.0040(10) 0.0145(10)
    C11B 0.0521(13) 0.0817(15) 0.0444(12) -0.0024(11) 0.0055(10) -0.0002(11)
    C12B 0.0544(13) 0.0588(13) 0.0595(14) -0.0108(10) 0.0143(11) -0.0039(11)
    C13B 0.0550(13) 0.0455(11) 0.0582(13) -0.0009(9) 0.0154(11) 0.0099(9)
    C14B 0.0400(10) 0.0397(10) 0.0450(11) 0.0048(8) 0.0108(8) 0.0083(8)
    C15B 0.0585(12) 0.0419(11) 0.0464(11) 0.0181(9) 0.0076(9) 0.0081(8)
    C16B 0.0859(17) 0.0659(13) 0.0453(12) 0.0325(13) 0.0209(11) 0.0093(10)
    C17B 0.0719(16) 0.0869(16) 0.0587(14) 0.0377(13) 0.0309(12) 0.0301(12)
    C18B 0.0459(11) 0.0479(10) 0.0472(11) 0.0151(9) 0.0088(9) 0.0184(9)
    C19B 0.0526(14) 0.0855(16) 0.1029(19) 0.0141(12) 0.0219(13) 0.0549(15)
    C20B 0.0634(13) 0.0493(11) 0.0388(10) 0.0196(9) 0.0148(9) 0.0188(9)
    C21B 0.0896(17) 0.0579(12) 0.0470(12) 0.0306(12) 0.0081(11) 0.0134(10)
    C22B 0.0951(18) 0.0806(16) 0.0556(14) 0.0522(14) 0.0231(13) 0.0296(13)
    C23B 0.0687(15) 0.0930(17) 0.0403(12) 0.0336(13) 0.0196(11) 0.0271(12)
    C24B 0.0677(15) 0.0778(15) 0.0450(12) 0.0162(12) 0.0088(11) 0.0121(11)
    C25B 0.0693(14) 0.0551(12) 0.0467(12) 0.0189(11) 0.0087(10) 0.0119(10)
    C26B 0.0811(18) 0.140(2) 0.0568(15) 0.0522(17) 0.0172(13) 0.0352(15)
_geom_special_details
;
All e.s.d.'s (except the e.s.d. in the dihedral angle between two l.s. planes)
are estimated using the full covariance matrix. The cell e.s.d.'s are taken
into account individually in the estimation of e.s.d.'s in distances, angles
and torsion angles; correlations between e.s.d.'s in cell parameters are only
used when they are defined by crystal symmetry. An approximate (isotropic)
treatment of cell e.s.d.'s is used for estimating e.s.d.'s involving l.s.
planes.
;
loop_
    _geom_bond_atom_site_label_1
    _geom_bond_atom_site_label_2
    _geom_bond_site_symmetry_2
    _geom_bond_distance
    _geom_bond_publ_flag
    O1A C8A . 1.2244(18) ?
    O2A C15A . 1.2062(19) ?
    N1A C1A . 1.459(2) ?
    N1A C7A . 1.464(2) ?
    N1A C4A . 1.475(2) ?
    N2A C8A . 1.346(2) ?
    N2A C9A . 1.400(2) ?
    N2A H2A . 0.8600 ?
    N3A C17A . 1.443(2) ?
    N3A C18A . 1.452(2) ?
    N3A C19A . 1.459(2) ?
    C1A C14A . 1.527(2) ?
    C1A C8A . 1.550(2) ?
    C1A C2A . 1.586(2) ?
    C2A C18A . 1.538(2) ?
    C2A C15A . 1.539(2) ?
    C2A C3A . 1.559(2) ?
    C3A C20A . 1.517(2) ?
    C3A C4A . 1.524(2) ?
    C3A H3A . 0.9800 ?
    C4A C5A . 1.519(2) ?
    C4A H4A . 0.9800 ?
    C5A C6A . 1.414(8) ?
    C5A C6AA . 1.526(3) ?
    C5A H51A . 0.9700 ?
    C5A H52A . 0.9700 ?
    C6AA C7A . 1.498(3) ?
    C6AA H61A . 0.9700 ?
    C6AA H62A . 0.9700 ?
    C6A C7A . 1.637(9) ?
    C6A H63A . 0.9700 ?
    C6A H64A . 0.9700 ?
    C7A H71A . 0.9700 ?
    C7A H72A . 0.9700 ?
    C9A C10A . 1.378(2) ?
    C9A C14A . 1.387(2) ?
    C10A C11A . 1.382(3) ?
    C10A H10A . 0.9300 ?
    C11A C12A . 1.375(3) ?
    C11A H11A . 0.9300 ?
    C12A C13A . 1.389(2) ?
    C12A H12A . 0.9300 ?
    C13A C14A . 1.382(2) ?
    C13A H13A . 0.9300 ?
    C15A C16A . 1.497(2) ?
    C16A C17A . 1.509(3) ?
    C16A H16A . 0.9700 ?
    C16A H16B . 0.9700 ?
    C17A H17A . 0.9700 ?
    C17A H17B . 0.9700 ?
    C18A H18A . 0.9700 ?
    C18A H18B . 0.9700 ?
    C19A H19A . 0.9600 ?
    C19A H19B . 0.9600 ?
    C19A H19C . 0.9600 ?
    C20A C25A . 1.385(2) ?
    C20A C21A . 1.391(2) ?
    C21A C22A . 1.380(3) ?
    C21A H21A . 0.9300 ?
    C22A C23A . 1.377(3) ?
    C22A H22A . 0.9300 ?
    C23A C24A . 1.378(3) ?
    C23A C26A . 1.507(3) ?
    C24A C25A . 1.380(2) ?
    C24A H24A . 0.9300 ?
    C25A H25A . 0.9300 ?
    C26A H26A . 0.9600 ?
    C26A H26B . 0.9600 ?
    C26A H26C . 0.9600 ?
    O1B C8B . 1.215(2) ?
    O2B C15B . 1.208(2) ?
    N1B C7B . 1.433(3) ?
    N1B C4B . 1.439(2) ?
    N1B C1B . 1.439(2) ?
    N2B C8B . 1.356(2) ?
    N2B C9B . 1.398(2) ?
    N2B H2B . 0.8600 ?
    N3B C17B . 1.444(3) ?
    N3B C18B . 1.454(2) ?
    N3B C19B . 1.457(3) ?
    C1B C14B . 1.508(2) ?
    C1B C8B . 1.559(2) ?
    C1B C2B . 1.616(2) ?
    C2B C18B . 1.526(2) ?
    C2B C15B . 1.527(2) ?
    C2B C3B . 1.567(2) ?
    C3B C20B . 1.512(3) ?
    C3B C4B . 1.514(2) ?
    C3B H3B . 0.9800 ?
    C4B C5B . 1.516(3) ?
    C4B H4B . 0.9800 ?
    C5B C6B . 1.533(3) ?
    C5B H51B . 0.9700 ?
    C5B H52B . 0.9700 ?
    C6B C7B . 1.517(3) ?
    C6B H61B . 0.9700 ?
    C6B H62B . 0.9700 ?
    C7B H71B . 0.9700 ?
    C7B H72B . 0.9700 ?
    C9B C10B . 1.377(3) ?
    C9B C14B . 1.391(2) ?
    C10B C11B . 1.382(3) ?
    C10B H10B . 0.9300 ?
    C11B C12B . 1.375(3) ?
    C11B H11B . 0.9300 ?
    C12B C13B . 1.383(3) ?
    C12B H12B . 0.9300 ?
    C13B C14B . 1.379(2) ?
    C13B H13B . 0.9300 ?
    C15B C16B . 1.501(3) ?
    C16B C17B . 1.516(3) ?
    C16B H16C . 0.9700 ?
    C16B H16D . 0.9700 ?
    C17B H17C . 0.9700 ?
    C17B H17D . 0.9700 ?
    C18B H18C . 0.9700 ?
    C18B H18D . 0.9700 ?
    C19B H19D . 0.9600 ?
    C19B H19E . 0.9600 ?
    C19B H19F . 0.9600 ?
    C20B C25B . 1.382(3) ?
    C20B C21B . 1.390(3) ?
    C21B C22B . 1.383(3) ?
    C21B H21B . 0.9300 ?
    C22B C23B . 1.379(3) ?
    C22B H22B . 0.9300 ?
    C23B C24B . 1.369(3) ?
    C23B C26B . 1.503(3) ?
    C24B C25B . 1.384(3) ?
    C24B H24B . 0.9300 ?
    C25B H25B . 0.9300 ?
    C26B H26D . 0.9600 ?
    C26B H26E . 0.9600 ?
    C26B H26F . 0.9600 ?
loop_
    _geom_angle_atom_site_label_1
    _geom_angle_atom_site_label_2
    _geom_angle_atom_site_label_3
    _geom_angle_site_symmetry_1
    _geom_angle_site_symmetry_3
    _geom_angle
    _geom_angle_publ_flag
    C1A N1A C7A . . 118.87(13) ?
    C1A N1A C4A . . 111.65(12) ?
    C7A N1A C4A . . 108.84(13) ?
    C8A N2A C9A . . 111.37(14) ?
    C8A N2A H2A . . 124.3 ?
    C9A N2A H2A . . 124.3 ?
    C17A N3A C18A . . 111.02(14) ?
    C17A N3A C19A . . 113.69(16) ?
    C18A N3A C19A . . 112.65(14) ?
    N1A C1A C14A . . 119.65(13) ?
    N1A C1A C8A . . 106.99(12) ?
    C14A C1A C8A . . 100.53(12) ?
    N1A C1A C2A . . 102.75(11) ?
    C14A C1A C2A . . 112.81(12) ?
    C8A C1A C2A . . 114.51(13) ?
    C18A C2A C15A . . 107.69(13) ?
    C18A C2A C3A . . 114.06(12) ?
    C15A C2A C3A . . 110.71(12) ?
    C18A C2A C1A . . 110.80(12) ?
    C15A C2A C1A . . 112.00(12) ?
    C3A C2A C1A . . 101.60(12) ?
    C20A C3A C4A . . 114.31(13) ?
    C20A C3A C2A . . 116.31(13) ?
    C4A C3A C2A . . 104.97(12) ?
    C20A C3A H3A . . 106.9 ?
    C4A C3A H3A . . 106.9 ?
    C2A C3A H3A . . 106.9 ?
    N1A C4A C5A . . 105.27(13) ?
    N1A C4A C3A . . 105.94(12) ?
    C5A C4A C3A . . 118.54(14) ?
    N1A C4A H4A . . 108.9 ?
    C5A C4A H4A . . 108.9 ?
    C3A C4A H4A . . 108.9 ?
    C6A C5A C4A . . 109.8(3) ?
    C4A C5A C6AA . . 101.44(16) ?
    C6A C5A H51A . . 135.8 ?
    C4A C5A H51A . . 111.5 ?
    C6AA C5A H51A . . 111.5 ?
    C6A C5A H52A . . 68.2 ?
    C4A C5A H52A . . 111.5 ?
    C6AA C5A H52A . . 111.5 ?
    H51A C5A H52A . . 109.3 ?
    C7A C6AA C5A . . 103.1(2) ?
    C7A C6AA H61A . . 111.2 ?
    C5A C6AA H61A . . 111.2 ?
    C7A C6AA H62A . . 111.2 ?
    C5A C6AA H62A . . 111.2 ?
    H61A C6AA H62A . . 109.1 ?
    C5A C6A C7A . . 101.6(5) ?
    C5A C6A H63A . . 111.5 ?
    C7A C6A H63A . . 111.5 ?
    C5A C6A H64A . . 111.5 ?
    C7A C6A H64A . . 111.5 ?
    H63A C6A H64A . . 109.3 ?
    N1A C7A C6AA . . 105.09(16) ?
    N1A C7A C6A . . 101.9(3) ?
    N1A C7A H71A . . 110.7 ?
    C6AA C7A H71A . . 110.7 ?
    C6A C7A H71A . . 74.1 ?
    N1A C7A H72A . . 110.7 ?
    C6AA C7A H72A . . 110.7 ?
    C6A C7A H72A . . 142.8 ?
    H71A C7A H72A . . 108.8 ?
    O1A C8A N2A . . 125.70(15) ?
    O1A C8A C1A . . 125.42(14) ?
    N2A C8A C1A . . 108.55(13) ?
    C10A C9A C14A . . 122.37(16) ?
    C10A C9A N2A . . 127.68(16) ?
    C14A C9A N2A . . 109.93(13) ?
    C9A C10A C11A . . 117.75(18) ?
    C9A C10A H10A . . 121.1 ?
    C11A C10A H10A . . 121.1 ?
    C12A C11A C10A . . 120.92(17) ?
    C12A C11A H11A . . 119.5 ?
    C10A C11A H11A . . 119.5 ?
    C11A C12A C13A . . 120.87(17) ?
    C11A C12A H12A . . 119.6 ?
    C13A C12A H12A . . 119.6 ?
    C14A C13A C12A . . 118.96(17) ?
    C14A C13A H13A . . 120.5 ?
    C12A C13A H13A . . 120.5 ?
    C13A C14A C9A . . 119.12(15) ?
    C13A C14A C1A . . 132.36(15) ?
    C9A C14A C1A . . 108.51(13) ?
    O2A C15A C16A . . 120.55(15) ?
    O2A C15A C2A . . 121.80(15) ?
    C16A C15A C2A . . 117.62(15) ?
    C15A C16A C17A . . 112.37(15) ?
    C15A C16A H16A . . 109.1 ?
    C17A C16A H16A . . 109.1 ?
    C15A C16A H16B . . 109.1 ?
    C17A C16A H16B . . 109.1 ?
    H16A C16A H16B . . 107.9 ?
    N3A C17A C16A . . 108.98(15) ?
    N3A C17A H17A . . 109.9 ?
    C16A C17A H17A . . 109.9 ?
    N3A C17A H17B . . 109.9 ?
    C16A C17A H17B . . 109.9 ?
    H17A C17A H17B . . 108.3 ?
    N3A C18A C2A . . 110.66(13) ?
    N3A C18A H18A . . 109.5 ?
    C2A C18A H18A . . 109.5 ?
    N3A C18A H18B . . 109.5 ?
    C2A C18A H18B . . 109.5 ?
    H18A C18A H18B . . 108.1 ?
    N3A C19A H19A . . 109.5 ?
    N3A C19A H19B . . 109.5 ?
    H19A C19A H19B . . 109.5 ?
    N3A C19A H19C . . 109.5 ?
    H19A C19A H19C . . 109.5 ?
    H19B C19A H19C . . 109.5 ?
    C25A C20A C21A . . 116.76(15) ?
    C25A C20A C3A . . 122.63(14) ?
    C21A C20A C3A . . 120.58(14) ?
    C22A C21A C20A . . 121.06(17) ?
    C22A C21A H21A . . 119.5 ?
    C20A C21A H21A . . 119.5 ?
    C23A C22A C21A . . 121.99(18) ?
    C23A C22A H22A . . 119.0 ?
    C21A C22A H22A . . 119.0 ?
    C22A C23A C24A . . 116.99(17) ?
    C22A C23A C26A . . 122.42(19) ?
    C24A C23A C26A . . 120.57(19) ?
    C23A C24A C25A . . 121.64(17) ?
    C23A C24A H24A . . 119.2 ?
    C25A C24A H24A . . 119.2 ?
    C24A C25A C20A . . 121.56(16) ?
    C24A C25A H25A . . 119.2 ?
    C20A C25A H25A . . 119.2 ?
    C23A C26A H26A . . 109.5 ?
    C23A C26A H26B . . 109.5 ?
    H26A C26A H26B . . 109.5 ?
    C23A C26A H26C . . 109.5 ?
    H26A C26A H26C . . 109.5 ?
    H26B C26A H26C . . 109.5 ?
    C7B N1B C4B . . 108.59(16) ?
    C7B N1B C1B . . 126.19(15) ?
    C4B N1B C1B . . 111.17(14) ?
    C8B N2B C9B . . 111.89(14) ?
    C8B N2B H2B . . 124.1 ?
    C9B N2B H2B . . 124.1 ?
    C17B N3B C18B . . 109.34(15) ?
    C17B N3B C19B . . 112.47(17) ?
    C18B N3B C19B . . 111.71(17) ?
    N1B C1B C14B . . 109.95(14) ?
    N1B C1B C8B . . 113.05(14) ?
    C14B C1B C8B . . 100.99(13) ?
    N1B C1B C2B . . 101.40(13) ?
    C14B C1B C2B . . 118.35(14) ?
    C8B C1B C2B . . 113.55(14) ?
    C18B C2B C15B . . 107.40(15) ?
    C18B C2B C3B . . 111.75(14) ?
    C15B C2B C3B . . 112.54(13) ?
    C18B C2B C1B . . 112.55(13) ?
    C15B C2B C1B . . 109.27(14) ?
    C3B C2B C1B . . 103.38(13) ?
    C20B C3B C4B . . 116.77(15) ?
    C20B C3B C2B . . 117.33(15) ?
    C4B C3B C2B . . 102.11(13) ?
    C20B C3B H3B . . 106.6 ?
    C4B C3B H3B . . 106.6 ?
    C2B C3B H3B . . 106.6 ?
    N1B C4B C3B . . 100.22(14) ?
    N1B C4B C5B . . 100.92(16) ?
    C3B C4B C5B . . 122.04(15) ?
    N1B C4B H4B . . 110.8 ?
    C3B C4B H4B . . 110.8 ?
    C5B C4B H4B . . 110.8 ?
    C4B C5B C6B . . 103.76(17) ?
    C4B C5B H51B . . 111.0 ?
    C6B C5B H51B . . 111.0 ?
    C4B C5B H52B . . 111.0 ?
    C6B C5B H52B . . 111.0 ?
    H51B C5B H52B . . 109.0 ?
    C7B C6B C5B . . 106.14(18) ?
    C7B C6B H61B . . 110.5 ?
    C5B C6B H61B . . 110.5 ?
    C7B C6B H62B . . 110.5 ?
    C5B C6B H62B . . 110.5 ?
    H61B C6B H62B . . 108.7 ?
    N1B C7B C6B . . 102.28(18) ?
    N1B C7B H71B . . 111.3 ?
    C6B C7B H71B . . 111.3 ?
    N1B C7B H72B . . 111.3 ?
    C6B C7B H72B . . 111.3 ?
    H71B C7B H72B . . 109.2 ?
    O1B C8B N2B . . 125.57(15) ?
    O1B C8B C1B . . 125.97(15) ?
    N2B C8B C1B . . 108.10(14) ?
    C10B C9B C14B . . 121.75(17) ?
    C10B C9B N2B . . 128.76(16) ?
    C14B C9B N2B . . 109.38(15) ?
    C9B C10B C11B . . 117.42(18) ?
    C9B C10B H10B . . 121.3 ?
    C11B C10B H10B . . 121.3 ?
    C12B C11B C10B . . 121.77(19) ?
    C12B C11B H11B . . 119.1 ?
    C10B C11B H11B . . 119.1 ?
    C11B C12B C13B . . 120.26(19) ?
    C11B C12B H12B . . 119.9 ?
    C13B C12B H12B . . 119.9 ?
    C14B C13B C12B . . 119.10(18) ?
    C14B C13B H13B . . 120.5 ?
    C12B C13B H13B . . 120.5 ?
    C13B C14B C9B . . 119.69(17) ?
    C13B C14B C1B . . 130.42(16) ?
    C9B C14B C1B . . 109.56(14) ?
    O2B C15B C16B . . 121.35(17) ?
    O2B C15B C2B . . 122.23(17) ?
    C16B C15B C2B . . 116.42(16) ?
    C15B C16B C17B . . 113.12(17) ?
    C15B C16B H16C . . 109.0 ?
    C17B C16B H16C . . 109.0 ?
    C15B C16B H16D . . 109.0 ?
    C17B C16B H16D . . 109.0 ?
    H16C C16B H16D . . 107.8 ?
    N3B C17B C16B . . 110.04(17) ?
    N3B C17B H17C . . 109.7 ?
    C16B C17B H17C . . 109.7 ?
    N3B C17B H17D . . 109.7 ?
    C16B C17B H17D . . 109.7 ?
    H17C C17B H17D . . 108.2 ?
    N3B C18B C2B . . 110.83(14) ?
    N3B C18B H18C . . 109.5 ?
    C2B C18B H18C . . 109.5 ?
    N3B C18B H18D . . 109.5 ?
    C2B C18B H18D . . 109.5 ?
    H18C C18B H18D . . 108.1 ?
    N3B C19B H19D . . 109.5 ?
    N3B C19B H19E . . 109.5 ?
    H19D C19B H19E . . 109.5 ?
    N3B C19B H19F . . 109.5 ?
    H19D C19B H19F . . 109.5 ?
    H19E C19B H19F . . 109.5 ?
    C25B C20B C21B . . 117.16(18) ?
    C25B C20B C3B . . 122.95(17) ?
    C21B C20B C3B . . 119.81(18) ?
    C22B C21B C20B . . 120.7(2) ?
    C22B C21B H21B . . 119.6 ?
    C20B C21B H21B . . 119.6 ?
    C23B C22B C21B . . 121.8(2) ?
    C23B C22B H22B . . 119.1 ?
    C21B C22B H22B . . 119.1 ?
    C24B C23B C22B . . 117.3(2) ?
    C24B C23B C26B . . 121.6(2) ?
    C22B C23B C26B . . 121.0(2) ?
    C23B C24B C25B . . 121.6(2) ?
    C23B C24B H24B . . 119.2 ?
    C25B C24B H24B . . 119.2 ?
    C20B C25B C24B . . 121.4(2) ?
    C20B C25B H25B . . 119.3 ?
    C24B C25B H25B . . 119.3 ?
    C23B C26B H26D . . 109.5 ?
    C23B C26B H26E . . 109.5 ?
    H26D C26B H26E . . 109.5 ?
    C23B C26B H26F . . 109.5 ?
    H26D C26B H26F . . 109.5 ?
    H26E C26B H26F . . 109.5 ?
loop_
    _geom_torsion_atom_site_label_1
    _geom_torsion_atom_site_label_2
    _geom_torsion_atom_site_label_3
    _geom_torsion_atom_site_label_4
    _geom_torsion_site_symmetry_1
    _geom_torsion_site_symmetry_2
    _geom_torsion_site_symmetry_3
    _geom_torsion_site_symmetry_4
    _geom_torsion
    _geom_torsion_publ_flag
    C7A N1A C1A C14A . . . . -27.6(2) ?
    C4A N1A C1A C14A . . . . 100.38(15) ?
    C7A N1A C1A C8A . . . . 85.58(16) ?
    C4A N1A C1A C8A . . . . -146.43(12) ?
    C7A N1A C1A C2A . . . . -153.49(13) ?
    C4A N1A C1A C2A . . . . -25.50(15) ?
    N1A C1A C2A C18A . . . . -86.50(14) ?
    C14A C1A C2A C18A . . . . 143.31(13) ?
    C8A C1A C2A C18A . . . . 29.13(17) ?
    N1A C1A C2A C15A . . . . 153.23(13) ?
    C14A C1A C2A C15A . . . . 23.04(18) ?
    C8A C1A C2A C15A . . . . -91.14(15) ?
    N1A C1A C2A C3A . . . . 35.05(13) ?
    C14A C1A C2A C3A . . . . -95.14(14) ?
    C8A C1A C2A C3A . . . . 150.67(12) ?
    C18A C2A C3A C20A . . . . -40.86(18) ?
    C15A C2A C3A C20A . . . . 80.78(16) ?
    C1A C2A C3A C20A . . . . -160.11(12) ?
    C18A C2A C3A C4A . . . . 86.55(15) ?
    C15A C2A C3A C4A . . . . -151.80(13) ?
    C1A C2A C3A C4A . . . . -32.70(14) ?
    C1A N1A C4A C5A . . . . -121.48(14) ?
    C7A N1A C4A C5A . . . . 11.69(17) ?
    C1A N1A C4A C3A . . . . 4.89(16) ?
    C7A N1A C4A C3A . . . . 138.07(13) ?
    C20A C3A C4A N1A . . . . 147.06(13) ?
    C2A C3A C4A N1A . . . . 18.44(15) ?
    C20A C3A C4A C5A . . . . -95.09(17) ?
    C2A C3A C4A C5A . . . . 136.29(15) ?
    N1A C4A C5A C6A . . . . 13.3(5) ?
    C3A C4A C5A C6A . . . . -104.9(5) ?
    N1A C4A C5A C6AA . . . . -31.8(2) ?
    C3A C4A C5A C6AA . . . . -150.0(2) ?
    C6A C5A C6AA C7A . . . . -66.6(5) ?
    C4A C5A C6AA C7A . . . . 40.2(3) ?
    C4A C5A C6A C7A . . . . -29.4(6) ?
    C6AA C5A C6A C7A . . . . 56.6(5) ?
    C1A N1A C7A C6AA . . . . 143.2(2) ?
    C4A N1A C7A C6AA . . . . 13.9(2) ?
    C1A N1A C7A C6A . . . . 101.0(4) ?
    C4A N1A C7A C6A . . . . -28.3(4) ?
    C5A C6AA C7A N1A . . . . -33.8(3) ?
    C5A C6AA C7A C6A . . . . 57.0(4) ?
    C5A C6A C7A N1A . . . . 35.3(6) ?
    C5A C6A C7A C6AA . . . . -64.2(5) ?
    C9A N2A C8A O1A . . . . -163.96(16) ?
    C9A N2A C8A C1A . . . . 9.70(19) ?
    N1A C1A C8A O1A . . . . 37.5(2) ?
    C14A C1A C8A O1A . . . . 163.20(16) ?
    C2A C1A C8A O1A . . . . -75.6(2) ?
    N1A C1A C8A N2A . . . . -136.14(14) ?
    C14A C1A C8A N2A . . . . -10.48(16) ?
    C2A C1A C8A N2A . . . . 110.73(15) ?
    C8A N2A C9A C10A . . . . 174.03(18) ?
    C8A N2A C9A C14A . . . . -4.5(2) ?
    C14A C9A C10A C11A . . . . 0.9(3) ?
    N2A C9A C10A C11A . . . . -177.47(18) ?
    C9A C10A C11A C12A . . . . -0.6(3) ?
    C10A C11A C12A C13A . . . . -0.3(3) ?
    C11A C12A C13A C14A . . . . 0.9(3) ?
    C12A C13A C14A C9A . . . . -0.7(3) ?
    C12A C13A C14A C1A . . . . -179.14(17) ?
    C10A C9A C14A C13A . . . . -0.3(3) ?
    N2A C9A C14A C13A . . . . 178.37(15) ?
    C10A C9A C14A C1A . . . . 178.56(16) ?
    N2A C9A C14A C1A . . . . -2.82(19) ?
    N1A C1A C14A C13A . . . . -57.0(2) ?
    C8A C1A C14A C13A . . . . -173.61(18) ?
    C2A C1A C14A C13A . . . . 64.0(2) ?
    N1A C1A C14A C9A . . . . 124.40(15) ?
    C8A C1A C14A C9A . . . . 7.79(17) ?
    C2A C1A C14A C9A . . . . -114.62(15) ?
    C18A C2A C15A O2A . . . . 136.59(16) ?
    C3A C2A C15A O2A . . . . 11.3(2) ?
    C1A C2A C15A O2A . . . . -101.35(18) ?
    C18A C2A C15A C16A . . . . -41.64(19) ?
    C3A C2A C15A C16A . . . . -166.96(14) ?
    C1A C2A C15A C16A . . . . 80.42(18) ?
    O2A C15A C16A C17A . . . . -136.01(18) ?
    C2A C15A C16A C17A . . . . 42.2(2) ?
    C18A N3A C17A C16A . . . . 65.47(19) ?
    C19A N3A C17A C16A . . . . -166.27(16) ?
    C15A C16A C17A N3A . . . . -51.2(2) ?
    C17A N3A C18A C2A . . . . -67.97(18) ?
    C19A N3A C18A C2A . . . . 163.22(15) ?
    C15A C2A C18A N3A . . . . 52.32(17) ?
    C3A C2A C18A N3A . . . . 175.61(13) ?
    C1A C2A C18A N3A . . . . -70.49(16) ?
    C4A C3A C20A C25A . . . . -36.6(2) ?
    C2A C3A C20A C25A . . . . 86.09(19) ?
    C4A C3A C20A C21A . . . . 141.23(16) ?
    C2A C3A C20A C21A . . . . -96.12(18) ?
    C25A C20A C21A C22A . . . . -0.2(3) ?
    C3A C20A C21A C22A . . . . -178.11(17) ?
    C20A C21A C22A C23A . . . . 0.4(3) ?
    C21A C22A C23A C24A . . . . -0.2(3) ?
    C21A C22A C23A C26A . . . . 178.3(2) ?
    C22A C23A C24A C25A . . . . -0.1(3) ?
    C26A C23A C24A C25A . . . . -178.62(19) ?
    C23A C24A C25A C20A . . . . 0.3(3) ?
    C21A C20A C25A C24A . . . . -0.1(3) ?
    C3A C20A C25A C24A . . . . 177.76(16) ?
    C7B N1B C1B C14B . . . . 71.1(2) ?
    C4B N1B C1B C14B . . . . -153.96(14) ?
    C7B N1B C1B C8B . . . . -41.0(3) ?
    C4B N1B C1B C8B . . . . 94.02(17) ?
    C7B N1B C1B C2B . . . . -162.89(19) ?
    C4B N1B C1B C2B . . . . -27.91(17) ?
    N1B C1B C2B C18B . . . . 119.23(15) ?
    C14B C1B C2B C18B . . . . -120.48(16) ?
    C8B C1B C2B C18B . . . . -2.3(2) ?
    N1B C1B C2B C15B . . . . -121.54(15) ?
    C14B C1B C2B C15B . . . . -1.3(2) ?
    C8B C1B C2B C15B . . . . 116.88(16) ?
    N1B C1B C2B C3B . . . . -1.51(16) ?
    C14B C1B C2B C3B . . . . 118.78(15) ?
    C8B C1B C2B C3B . . . . -123.09(15) ?
    C18B C2B C3B C20B . . . . 35.3(2) ?
    C15B C2B C3B C20B . . . . -85.67(19) ?
    C1B C2B C3B C20B . . . . 156.56(15) ?
    C18B C2B C3B C4B . . . . -93.74(17) ?
    C15B C2B C3B C4B . . . . 145.32(15) ?
    C1B C2B C3B C4B . . . . 27.55(16) ?
    C7B N1B C4B C3B . . . . -170.33(16) ?
    C1B N1B C4B C3B . . . . 46.70(17) ?
    C7B N1B C4B C5B . . . . -44.6(2) ?
    C1B N1B C4B C5B . . . . 172.42(14) ?
    C20B C3B C4B N1B . . . . -172.76(15) ?
    C2B C3B C4B N1B . . . . -43.40(16) ?
    C20B C3B C4B C5B . . . . 77.4(2) ?
    C2B C3B C4B C5B . . . . -153.27(18) ?
    N1B C4B C5B C6B . . . . 32.1(2) ?
    C3B C4B C5B C6B . . . . 141.6(2) ?
    C4B C5B C6B C7B . . . . -11.0(3) ?
    C4B N1B C7B C6B . . . . 37.4(2) ?
    C1B N1B C7B C6B . . . . 173.35(19) ?
    C5B C6B C7B N1B . . . . -14.6(3) ?
    C9B N2B C8B O1B . . . . 170.51(18) ?
    C9B N2B C8B C1B . . . . -2.9(2) ?
    N1B C1B C8B O1B . . . . -53.8(2) ?
    C14B C1B C8B O1B . . . . -171.20(18) ?
    C2B C1B C8B O1B . . . . 61.0(2) ?
    N1B C1B C8B N2B . . . . 119.57(16) ?
    C14B C1B C8B N2B . . . . 2.15(18) ?
    C2B C1B C8B N2B . . . . -125.61(15) ?
    C8B N2B C9B C10B . . . . -173.85(19) ?
    C8B N2B C9B C14B . . . . 2.4(2) ?
    C14B C9B C10B C11B . . . . -1.5(3) ?
    N2B C9B C10B C11B . . . . 174.38(19) ?
    C9B C10B C11B C12B . . . . 0.5(3) ?
    C10B C11B C12B C13B . . . . 0.3(3) ?
    C11B C12B C13B C14B . . . . -0.1(3) ?
    C12B C13B C14B C9B . . . . -0.9(3) ?
    C12B C13B C14B C1B . . . . -173.48(18) ?
    C10B C9B C14B C13B . . . . 1.7(3) ?
    N2B C9B C14B C13B . . . . -174.85(17) ?
    C10B C9B C14B C1B . . . . 175.73(17) ?
    N2B C9B C14B C1B . . . . -0.9(2) ?
    N1B C1B C14B C13B . . . . 52.7(2) ?
    C8B C1B C14B C13B . . . . 172.39(19) ?
    C2B C1B C14B C13B . . . . -63.0(3) ?
    N1B C1B C14B C9B . . . . -120.42(16) ?
    C8B C1B C14B C9B . . . . -0.75(18) ?
    C2B C1B C14B C9B . . . . 123.81(16) ?
    C18B C2B C15B O2B . . . . -136.52(19) ?
    C3B C2B C15B O2B . . . . -13.1(3) ?
    C1B C2B C15B O2B . . . . 101.1(2) ?
    C18B C2B C15B C16B . . . . 43.8(2) ?
    C3B C2B C15B C16B . . . . 167.16(16) ?
    C1B C2B C15B C16B . . . . -78.6(2) ?
    O2B C15B C16B C17B . . . . 139.0(2) ?
    C2B C15B C16B C17B . . . . -41.3(2) ?
    C18B N3B C17B C16B . . . . -63.3(2) ?
    C19B N3B C17B C16B . . . . 172.04(16) ?
    C15B C16B C17B N3B . . . . 49.1(2) ?
    C17B N3B C18B C2B . . . . 69.51(19) ?
    C19B N3B C18B C2B . . . . -165.34(16) ?
    C15B C2B C18B N3B . . . . -56.88(18) ?
    C3B C2B C18B N3B . . . . 179.24(14) ?
    C1B C2B C18B N3B . . . . 63.43(19) ?
    C4B C3B C20B C25B . . . . 19.5(3) ?
    C2B C3B C20B C25B . . . . -102.2(2) ?
    C4B C3B C20B C21B . . . . -157.21(18) ?
    C2B C3B C20B C21B . . . . 81.1(2) ?
    C25B C20B C21B C22B . . . . 0.4(3) ?
    C3B C20B C21B C22B . . . . 177.25(19) ?
    C20B C21B C22B C23B . . . . -0.5(3) ?
    C21B C22B C23B C24B . . . . 0.2(3) ?
    C21B C22B C23B C26B . . . . -179.6(2) ?
    C22B C23B C24B C25B . . . . 0.2(3) ?
    C26B C23B C24B C25B . . . . 179.9(2) ?
    C21B C20B C25B C24B . . . . 0.0(3) ?
    C3B C20B C25B C24B . . . . -176.80(18) ?
    C23B C24B C25B C20B . . . . -0.3(3) ?
loop_
    _geom_hbond_atom_site_label_D
    _geom_hbond_atom_site_label_H
    _geom_hbond_atom_site_label_A
    _geom_hbond_site_symmetry_A
    _geom_hbond_distance_DH
    _geom_hbond_distance_HA
    _geom_hbond_distance_DA
    _geom_hbond_angle_DHA
    N2A H2A O1A 2_776 0.86 1.99 2.8331(17) 167
    N2B H2B O1A 1_545 0.86 2.48 3.0829(18) 128
    N2B H2B N1A 1_545 0.86 2.24 3.0461(18) 156
    C4A H4A O1B 1_565 0.98 2.52 3.4598(19) 160
    C16B H16C O2A . 0.97 2.47 3.431(2) 171
    C5A H52A O2B . 0.97 2.58 3.404(2) 143
    C6A H63A Cg1 1_655 0.97 2.97 3.819(9) 147
    C6B H62B Cg2 1_655 0.97 2.93 3.827(3) 155
data_global
_journal_date_recd_electronic     2012-07-05
_journal_date_accepted     2012-08-19
_journal_name_full     'Acta Crystallographica, Section E'
_journal_year     2012
_journal_volume     68
_journal_issue      9
_journal_page_first     o2772
_journal_page_last     o2773
_journal_paper_category     QO
_journal_paper_doi     10.1107/S1600536812036240
_journal_coeditor_code     FJ2583
_publ_contact_author_name     'Dr.N. Srinivasan'
_publ_contact_author_address
;
Department of Physics
Thiagarajar College
Madurai 625 009
India
;
_publ_contact_author_email     vasan692000@yahoo.co.in
_publ_contact_author_fax     '91 452 2312375'
_publ_contact_author_phone     '91 452 2311875'
_publ_section_title
;\
1-Methyl-1'-(4-methylphenyl)-2',3',5',6',7',7a'-hexahydro-1'<i>H</i>-\
dispiro[piperidine-3,2'-pyrrolizine-3',3''-indoline]-4,2''-dione
;
loop_
    _publ_author_name
    _publ_author_address
    'S. Ramaswamy'
;
Department of Physics
N.M.S.S. Vellaichamy Nadar College
Madurai 625 019
India
;
    'R. Sribala'
;
Department of Physics
Thiagarajar College
Madurai 625 009
India
;
    'N. Srinivasan'
;
Department of Physics
Thiagarajar College
Madurai 625 009
India
;
    'R.V. Krishnakumar'
;
Department of Physics
Thiagarajar College
Madurai 625 009
India
;
    'R. Ranjith Kumar'
;
School of Chemistry
Madurai Kamaraj University
Madurai 625 021
India
;
_iucr_refine_instructions_details
;
TITL SP2 in P-1
CELL  0.71073   8.7516  12.4649  21.4605   97.654  101.024  102.345
ZERR     4.00   0.0004   0.0005   0.0008    0.002    0.002    0.002
LATT   1
SFAC  C    H    N    O
UNIT  104  116  12   8
MERG   2
FMAP   2
PLAN   10
ACTA
BOND   $H
CONF
L.S.  15
HTAB N2A O1A_$1
EQIV $1 -x+2,-y+2,-z+1
HTAB N2B O1A_$2
EQIV $2 x,+y-1,+z
HTAB N2B N1A_$2
HTAB C4A O1B_$3
EQIV $3 x,+y+1,+z
HTAB C16B O2A
HTAB C5A O2B
WGHT    0.049500    0.544500
EXTI    0.003689
FVAR       0.65254   0.70646
O1A   4    0.947423    0.973040    0.411752    11.00000    0.05319    0.03085 =
         0.03594    0.00295    0.00566    0.00960
O2A   4    0.660244    0.529620    0.363068    11.00000    0.05781    0.04022 =
         0.05095    0.01271    0.01356    0.00250
N1A   3    0.981106    0.808513    0.315169    11.00000    0.02924    0.03604 =
         0.02945    0.00383    0.00423    0.00222
N2A   3    1.027862    0.860385    0.480688    11.00000    0.05606    0.04017 =
         0.02678   -0.00155   -0.00210    0.01297
AFIX  43
H2A   2    1.043230    0.904637    0.516872    11.00000   -1.20000
AFIX   0
N3A   3    0.638128    0.845227    0.411030    11.00000    0.04403    0.05382 =
         0.03673   -0.00180    0.01101    0.01802
C1A   1    0.928331    0.774386    0.371592    11.00000    0.03155    0.03020 =
         0.02805    0.00275    0.00276    0.00628
C2A   1    0.743397    0.716419    0.343509    11.00000    0.03085    0.03273 =
         0.02630    0.00260    0.00420    0.00628
C3A   1    0.743692    0.660233    0.274159    11.00000    0.03390    0.02947 =
         0.02901    0.00361    0.00485    0.00632
AFIX  13
H3A   2    0.776513    0.590577    0.278096    11.00000   -1.20000
AFIX   0
C4A   1    0.878771    0.738090    0.254627    11.00000    0.03342    0.03565 =
         0.02840    0.00507    0.00357    0.00605
AFIX  13
H4A   2    0.832555    0.785814    0.227542    11.00000   -1.20000
AFIX   0
C5A   1    0.991903    0.687258    0.221458    11.00000    0.05166    0.05405 =
         0.04556   -0.00093    0.01900    0.01014
AFIX  23
H51A  2    0.954251    0.672433    0.174874    11.00000   -1.20000
H52A  2    1.005676    0.618734    0.235928    11.00000   -1.20000
AFIX   0
PART    1
C6AX  1    1.146657    0.779663    0.243412    21.00000    0.04195    0.06429 =
         0.05666    0.00915    0.02126    0.01222
AFIX  23
H61X  2    1.239501    0.750744    0.239448    21.00000   -1.20000
H62X  2    1.143696    0.839035    0.218559    21.00000   -1.20000
AFIX   0
PART    2
C6A   1    1.141207    0.703536    0.265262   -21.00000    0.05704    0.10852 =
         0.05539    0.02609    0.02727    0.04391
AFIX  23
H63A  2    1.229128    0.711626    0.243360   -21.00000   -1.20000
H64A  2    1.142395    0.642536    0.288946   -21.00000   -1.20000
AFIX   0
PART    0
C7A   1    1.149737    0.819950    0.312688    11.00000    0.03153    0.06565 =
         0.04877    0.00928    0.00614    0.00393
AFIX  23
H71A  2    1.198339    0.774885    0.340254    11.00000   -1.20000
H72A  2    1.209977    0.897240    0.326487    11.00000   -1.20000
AFIX   0
C8A   1    0.962789    0.881677    0.422972    11.00000    0.03476    0.03301 =
         0.03211    0.00385    0.00347    0.00572
C9A   1    1.067350    0.757002    0.474307    11.00000    0.04038    0.03924 =
         0.03670    0.00900    0.00219    0.00866
C10A  1    1.147853    0.711926    0.521812    11.00000    0.06153    0.05881 =
         0.03816    0.01428   -0.00196    0.01531
AFIX  43
H10A  2    1.179811    0.749051    0.564487    11.00000   -1.20000
AFIX   0
C11A  1    1.179495    0.609695    0.503901    11.00000    0.06163    0.06347 =
         0.06390    0.03273    0.00553    0.02405
AFIX  43
H11A  2    1.234574    0.577692    0.534921    11.00000   -1.20000
AFIX   0
C12A  1    1.130677    0.554622    0.440847    11.00000    0.05884    0.04432 =
         0.06850    0.01862    0.01105    0.02183
AFIX  43
H12A  2    1.153603    0.486047    0.429765    11.00000   -1.20000
AFIX   0
C13A  1    1.047554    0.600069    0.393474    11.00000    0.04498    0.03815 =
         0.04902    0.00723    0.00630    0.01409
AFIX  43
H13A  2    1.013451    0.561960    0.351020    11.00000   -1.20000
AFIX   0
C14A  1    1.016341    0.702804    0.410432    11.00000    0.03214    0.03420 =
         0.03662    0.00868    0.00420    0.00637
C15A  1    0.679709    0.628136    0.382185    11.00000    0.03130    0.04321 =
         0.03390    0.00838    0.00299    0.00405
C16A  1    0.637527    0.668396    0.444074    11.00000    0.06066    0.06327 =
         0.04063    0.01527    0.02003    0.00832
AFIX  23
H16A  2    0.735187    0.696453    0.477621    11.00000   -1.20000
H16B  2    0.571140    0.606075    0.456851    11.00000   -1.20000
AFIX   0
C17A  1    0.549040    0.759344    0.438335    11.00000    0.05333    0.07979 =
         0.04548    0.00618    0.02235    0.01733
AFIX  23
H17A  2    0.442461    0.728678    0.410864    11.00000   -1.20000
H17B  2    0.537880    0.790759    0.480592    11.00000   -1.20000
AFIX   0
C18A  1    0.642326    0.803184    0.345079    11.00000    0.03446    0.04325 =
         0.03379    0.00234    0.00341    0.01207
AFIX  23
H18A  2    0.687918    0.864680    0.325562    11.00000   -1.20000
H18B  2    0.533803    0.769209    0.320152    11.00000   -1.20000
AFIX   0
C19A  1    0.585492    0.948817    0.417220    11.00000    0.05537    0.06820 =
         0.06112   -0.01105    0.00845    0.02918
AFIX 137
H19A  2    0.475894    0.934806    0.393967    11.00000   -1.50000
H19B  2    0.652166    1.003192    0.399793    11.00000   -1.50000
H19C  2    0.593785    0.976605    0.461972    11.00000   -1.50000
AFIX   0
C20A  1    0.584307    0.629748    0.225201    11.00000    0.03369    0.03737 =
         0.02533   -0.00061    0.00625    0.00497
C21A  1    0.485970    0.522115    0.212884    11.00000    0.05120    0.04305 =
         0.03973    0.00563   -0.00084   -0.00209
AFIX  43
H21A  2    0.517141    0.469202    0.235870    11.00000   -1.20000
AFIX   0
C22A  1    0.342868    0.492592    0.167091    11.00000    0.05129    0.05299 =
         0.04728   -0.00339   -0.00020   -0.01137
AFIX  43
H22A  2    0.279495    0.420081    0.160145    11.00000   -1.20000
AFIX   0
C23A  1    0.291104    0.567286    0.131375    11.00000    0.04084    0.06556 =
         0.03588   -0.00491    0.00334    0.00770
C24A  1    0.388577    0.673814    0.143436    11.00000    0.04165    0.06281 =
         0.03806    0.00907    0.00423    0.01664
AFIX  43
H24A  2    0.357231    0.726273    0.120106    11.00000   -1.20000
AFIX   0
C25A  1    0.531613    0.704642    0.189285    11.00000    0.03813    0.04248 =
         0.04117    0.00599    0.00518    0.00726
AFIX  43
H25A  2    0.594076    0.777424    0.196221    11.00000   -1.20000
AFIX   0
C26A  1    0.137337    0.535074    0.080007    11.00000    0.05376    0.09920 =
         0.06044   -0.00782   -0.01406    0.00869
AFIX 137
H26A  2    0.145526    0.479933    0.045858    11.00000   -1.50000
H26B  2    0.119126    0.599866    0.063031    11.00000   -1.50000
H26C  2    0.049408    0.504902    0.098409    11.00000   -1.50000
AFIX   0
O1B   4    0.803646   -0.042250    0.180750    11.00000    0.05817    0.03448 =
         0.05840    0.00561   -0.00402    0.00588
O2B   4    0.864697    0.411050    0.225784    11.00000    0.10592    0.03722 =
         0.06510    0.00744    0.01964    0.01711
N1B   3    1.016202    0.161462    0.150256    11.00000    0.05291    0.05833 =
         0.04686    0.01504    0.01677    0.02076
N2B   3    0.972155    0.035743    0.279203    11.00000    0.05003    0.03865 =
         0.04845    0.01787    0.00048    0.00381
AFIX  43
H2B   2    0.958275   -0.021677    0.297612    11.00000   -1.20000
AFIX   0
N3B   3    0.619120    0.108034    0.242035    11.00000    0.04897    0.06168 =
         0.05777    0.02907    0.01915    0.01788
C1B   1    0.944269    0.158386    0.205149    11.00000    0.04386    0.03504 =
         0.04102    0.01124    0.01007    0.00788
C2B   1    0.796510    0.214324    0.183955    11.00000    0.04789    0.03419 =
         0.03729    0.01022    0.00865    0.01195
C3B   1    0.815786    0.243873    0.116688    11.00000    0.05829    0.03541 =
         0.03978    0.01234    0.01211    0.01080
AFIX  13
H3B   2    0.893816    0.316380    0.125397    11.00000   -1.20000
AFIX   0
C4B   1    0.899090    0.157586    0.092399    11.00000    0.05918    0.04261 =
         0.04158    0.01038    0.01297    0.01304
AFIX  13
H4B   2    0.824169    0.083679    0.078957    11.00000   -1.20000
AFIX   0
C5B   1    1.005903    0.178107    0.045150    11.00000    0.09369    0.07266 =
         0.05553    0.01592    0.03651    0.02568
AFIX  23
H51B  2    1.045590    0.257427    0.046473    11.00000   -1.20000
H52B  2    0.948466    0.142879    0.001442    11.00000   -1.20000
AFIX   0
C6B   1    1.143809    0.124771    0.068571    11.00000    0.08132    0.10043 =
         0.07691    0.01494    0.03979    0.03278
AFIX  23
H61B  2    1.136358    0.057203    0.038716    11.00000   -1.20000
H62B  2    1.246668    0.176166    0.072098    11.00000   -1.20000
AFIX   0
C7B   1    1.126451    0.098067    0.134201    11.00000    0.06647    0.08647 =
         0.07673    0.02133    0.03003    0.03396
AFIX  23
H71B  2    1.082943    0.018810    0.131673    11.00000   -1.20000
H72B  2    1.228596    0.121954    0.165434    11.00000   -1.20000
AFIX   0
C8B   1    0.890784    0.038136    0.219132    11.00000    0.04150    0.03523 =
         0.04693    0.00946    0.00535    0.00912
C9B   1    1.081360    0.137849    0.307637    11.00000    0.03989    0.04642 =
         0.04217    0.01029    0.00793    0.00494
C10B  1    1.194037    0.164492    0.365284    11.00000    0.05298    0.06930 =
         0.04464    0.01446    0.00403    0.00421
AFIX  43
H10B  2    1.200001    0.113797    0.393234    11.00000   -1.20000
AFIX   0
C11B  1    1.297852    0.269446    0.379976    11.00000    0.05210    0.08169 =
         0.04442   -0.00024    0.00545   -0.00244
AFIX  43
H11B  2    1.375574    0.289308    0.418465    11.00000   -1.20000
AFIX   0
C12B  1    1.289359    0.345309    0.339233    11.00000    0.05442    0.05882 =
         0.05952   -0.00385    0.01431   -0.01076
AFIX  43
H12B  2    1.361175    0.415248    0.350307    11.00000   -1.20000
AFIX   0
C13B  1    1.174475    0.318045    0.281858    11.00000    0.05500    0.04549 =
         0.05819    0.00989    0.01543   -0.00090
AFIX  43
H13B  2    1.168377    0.369222    0.254218    11.00000   -1.20000
AFIX   0
C14B  1    1.069051    0.213930    0.266174    11.00000    0.03998    0.03971 =
         0.04495    0.00826    0.01081    0.00480
C15B  1    0.812762    0.317566    0.234208    11.00000    0.05848    0.04187 =
         0.04638    0.00813    0.00764    0.01814
C16B  1    0.761296    0.296963    0.295282    11.00000    0.08587    0.06592 =
         0.04531    0.00926    0.02089    0.03248
AFIX  23
H16C  2    0.745267    0.365638    0.317071    11.00000   -1.20000
H16D  2    0.846588    0.276495    0.323603    11.00000   -1.20000
AFIX   0
C17B  1    0.608078    0.205698    0.283752    11.00000    0.07190    0.08690 =
         0.05867    0.03006    0.03087    0.03771
AFIX  23
H17C  2    0.590887    0.186494    0.324639    11.00000   -1.20000
H17D  2    0.517378    0.232282    0.263990    11.00000   -1.20000
AFIX   0
C18B  1    0.633598    0.135499    0.179340    11.00000    0.04592    0.04790 =
         0.04715    0.01843    0.00878    0.01514
AFIX  23
H18C  2    0.548777    0.170575    0.163384    11.00000   -1.20000
H18D  2    0.621270    0.067546    0.148968    11.00000   -1.20000
AFIX   0
C19B  1    0.484997    0.012438    0.236415    11.00000    0.05261    0.08554 =
         0.10295    0.05494    0.02186    0.01412
AFIX 137
H19D  2    0.481800   -0.005304    0.278400    11.00000   -1.50000
H19E  2    0.498397   -0.050575    0.208904    11.00000   -1.50000
H19F  2    0.386400    0.030189    0.218238    11.00000   -1.50000
AFIX   0
C20B  1    0.667588    0.255121    0.071188    11.00000    0.06342    0.04928 =
         0.03883    0.01876    0.01478    0.01958
C21B  1    0.618219    0.353931    0.078833    11.00000    0.08962    0.05792 =
         0.04696    0.01342    0.00809    0.03060
AFIX  43
H21B  2    0.674054    0.411445    0.113058    11.00000   -1.20000
AFIX   0
C22B  1    0.486952    0.367676    0.036097    11.00000    0.09512    0.08063 =
         0.05563    0.02963    0.02310    0.05222
AFIX  43
H22B  2    0.455851    0.434389    0.042433    11.00000   -1.20000
AFIX   0
C23B  1    0.400911    0.285212   -0.015645    11.00000    0.06868    0.09304 =
         0.04031    0.02713    0.01964    0.03358
C24B  1    0.450239    0.188113   -0.023214    11.00000    0.06767    0.07784 =
         0.04505    0.01215    0.00884    0.01619
AFIX  43
H24B  2    0.394669    0.131115   -0.057757    11.00000   -1.20000
AFIX   0
C25B  1    0.580748    0.172748    0.019282    11.00000    0.06934    0.05509 =
         0.04674    0.01190    0.00866    0.01893
AFIX  43
H25B  2    0.610656    0.105607    0.012786    11.00000   -1.20000
AFIX   0
C26B  1    0.259312    0.302035   -0.061824    11.00000    0.08109    0.13974 =
         0.05685    0.03520    0.01719    0.05223
AFIX 137
H26D  2    0.188560    0.328914   -0.037984    11.00000   -1.50000
H26E  2    0.202859    0.232317   -0.089671    11.00000   -1.50000
H26F  2    0.296064    0.355620   -0.087314    11.00000   -1.50000
HKLF    4
REM  SP2 in P-1
REM R1 =  0.0403 for   5493 Fo > 4sig(Fo)  and  0.0664 for all   7765 data
REM    574 parameters refined using      0 restraints
END
WGHT      0.0494      0.5459
REM Highest difference peak  0.210,  deepest hole -0.174,  1-sigma level  0.033
Q1    1   0.0876  0.4420  0.0709  11.00000  0.05    0.21
Q2    1   0.8341  0.7402  0.3594  11.00000  0.05    0.20
Q3    1   0.1712  0.5462  0.0302  11.00000  0.05    0.18
Q4    1   0.7422  0.6910  0.3129  11.00000  0.05    0.18
Q5    1   0.7118  0.6816  0.3625  11.00000  0.05    0.18
Q6    1   0.1453  0.2580 -0.0518  11.00000  0.05    0.18
Q7    1   0.9735  0.7348  0.3869  11.00000  0.05    0.17
Q8    1   0.9308  0.8183  0.3976  11.00000  0.05    0.15
Q9    1   0.8661  0.1816  0.1949  11.00000  0.05    0.15
Q10   1   0.9327  0.6058  0.1880  11.00000  0.05    0.15
;
