# Supplementary material for: 1-Methyl-1′-(4-methyl­phen­yl)-2′,3′,5′,6′,7′,7a’-hexa­hydro-1′H-dispiro­[piperidine-3,2′-pyrrolizine-3′,3′′-indoline]-4,2′′-dione
Source: Acta Crystallogr Sect E Struct Rep Online. 2012 Aug 25;68(Pt 9):o2772–3. doi: 10.1107/S1600536812036240 (PMC3435806; doi:10.1107/S1600536812036240)
Supplement: Supplementary file 2 [file e-68-o2772-Isup2.hkl]

#
# h,k,l, Fc-squared, Fo-squared, sigma(Fo-squared) and status flag
#
data_I
_shelx_title ' SP2 in P-1'
_shelx_refln_list_code          4
_shelx_F_calc_maximum      154.01
_exptl_crystal_F_000       888.00
_reflns_d_resolution_high  0.8404
 
loop_
 _symmetry_equiv_pos_as_xyz
 'x, y, z'
 '-x, -y, -z'
 
_cell_length_a     8.7516
_cell_length_b    12.4649
_cell_length_c    21.4605
_cell_angle_alpha  97.654
_cell_angle_beta  101.024
_cell_angle_gamma 102.345
 
_shelx_F_squared_multiplier     1.000
 
loop_
 _refln_index_h
 _refln_index_k
 _refln_index_l
 _refln_F_squared_calc
 _refln_F_squared_meas
 _refln_F_squared_sigma
 _refln_observed_status
   1   0   0     6322.52     6297.16    141.43 o
   2   0   0     3119.64     3026.07     27.40 o
   3   0   0      428.91      441.30      5.73 o
   4   0   0      659.26      628.09      8.27 o
   5   0   0      530.27      514.85      7.52 o
   6   0   0      378.17      389.50      6.78 o
   7   0   0        0.03        0.85      2.04 o
   8   0   0       21.23       15.73      5.70 o
   9   0   0       36.96       50.35      8.22 o
 -10   1   0        0.05      -17.84     20.23 o
  -9   1   0        3.01       -1.51      6.97 o
  -8   1   0       57.29       55.47      6.36 o
  -7   1   0       48.27       61.96      5.99 o
  -6   1   0      558.91      582.52      9.52 o
  -5   1   0     2871.98     2921.99     29.39 o
  -4   1   0      511.68      529.65      7.04 o
  -3   1   0        1.18        1.41      0.98 o
  -2   1   0      945.98      899.85      8.35 o
  -1   1   0     6685.80     6951.45     71.47 o
   1   1   0     2397.09     2448.61     27.93 o
   2   1   0    15095.90    15185.36    139.43 o
   3   1   0      187.32      178.00      3.65 o
   4   1   0      302.48      296.83      5.19 o
   5   1   0       23.96       26.76      2.77 o
   6   1   0        4.95        5.04      2.81 o
   7   1   0      107.27      119.26      4.48 o
   8   1   0       19.12       15.48      6.60 o
   9   1   0        7.32        3.96     12.45 o
 -10   2   0        7.09      -16.74     18.92 o
  -9   2   0        7.24       13.30      5.51 o
  -8   2   0        0.63       -3.58      4.73 o
  -7   2   0       12.82        8.14      3.33 o
  -6   2   0      227.32      243.35      5.44 o
  -5   2   0      908.17      930.98     11.56 o
  -4   2   0      176.63      176.57      3.38 o
  -3   2   0       33.72       40.02      2.03 o
  -2   2   0     8552.61     8291.57     69.43 o
  -1   2   0      135.15      145.91      4.99 o
   0   2   0    21605.99    22365.75    288.94 o
   1   2   0      695.19      724.89      6.72 o
   2   2   0     3056.41     2999.13     28.60 o
   3   2   0      388.54      378.66      7.64 o
   4   2   0        2.52       -0.59      1.49 o
   5   2   0      235.43      239.10      5.55 o
   6   2   0        1.68        0.89      2.94 o
   7   2   0      141.94      151.33      7.34 o
   8   2   0        0.08       -5.24      6.50 o
   9   2   0        0.62        8.70     13.67 o
 -10   3   0       89.37      100.09     16.22 o
  -9   3   0      120.00      102.56      6.98 o
  -8   3   0        0.03       -2.66      5.05 o
  -7   3   0      217.39      199.35      5.63 o
  -6   3   0        0.37        3.91      1.92 o
  -5   3   0      185.90      185.48      3.62 o
  -4   3   0      206.89      219.87      3.54 o
  -3   3   0     2077.48     2021.55     18.69 o
  -2   3   0     2118.49     2204.81     21.71 o
  -1   3   0     1307.14     1290.21     21.77 o
   0   3   0      160.80      157.12      2.99 o
   1   3   0     1076.75     1049.42     10.39 o
   2   3   0     1261.51     1183.82     12.93 o
   3   3   0        2.72       10.63      1.56 o
   4   3   0     1348.41     1391.02     16.09 o
   5   3   0      124.36      121.53      4.27 o
   6   3   0      312.48      299.74      7.63 o
   7   3   0        7.38        5.68      4.91 o
   8   3   0        1.27       -5.87      6.94 o
   9   3   0        8.56       27.39     14.12 o
 -10   4   0        6.27       -3.90     11.11 o
  -9   4   0        5.50        6.57      5.12 o
  -8   4   0       27.08       25.69      4.53 o
  -7   4   0       86.74       80.22      4.70 o
  -6   4   0      344.54      318.23      6.83 o
  -5   4   0      130.27      122.47      3.35 o
  -4   4   0       17.82       23.33      1.60 o
  -3   4   0     1094.85     1259.97     12.49 o
  -2   4   0      788.80      772.80      8.59 o
  -1   4   0     1584.35     1634.46     27.52 o
   0   4   0       37.65       53.36      2.97 o
   1   4   0     2365.28     2343.51     23.41 o
   2   4   0      546.80      486.58      6.69 o
   3   4   0      215.39      177.95      3.78 o
   4   4   0      376.91      408.07      7.17 o
   5   4   0      320.68      313.71      6.46 o
   6   4   0      350.63      368.93      9.33 o
   7   4   0        4.98        2.81      4.96 o
   8   4   0       51.77       58.70      6.94 o
 -10   5   0        3.20       -7.95      7.95 o
  -9   5   0       23.88       13.82      5.47 o
  -8   5   0      266.95      276.71      7.48 o
  -7   5   0      123.89      121.10      4.74 o
  -6   5   0       66.31       71.75      3.65 o
  -5   5   0      105.38      111.15      3.17 o
  -4   5   0       17.31       24.14      1.54 o
  -3   5   0      238.75      239.65      5.62 o
  -2   5   0      300.20      330.07      5.38 o
  -1   5   0        0.26        1.49      1.36 o
   0   5   0       79.78      109.01      3.87 o
   1   5   0     1331.66     1547.18     18.12 o
   2   5   0     1505.87     1496.99     18.07 o
   3   5   0      403.06      397.77      6.48 o
   4   5   0       18.31       14.36      2.33 o
   5   5   0       11.16        6.34      3.06 o
   6   5   0       85.13       93.57      5.99 o
   7   5   0        1.29       -3.51      5.42 o
   8   5   0       43.23       47.29      8.26 o
 -10   6   0        1.75       -6.64      6.64 o
  -9   6   0        4.31        2.04      4.81 o
  -8   6   0       92.74       99.88      5.34 o
  -7   6   0        1.05       -2.63      2.63 o
  -6   6   0      205.60      216.10      4.77 o
  -5   6   0      753.50      767.73      9.53 o
  -4   6   0      250.12      254.51      4.24 o
  -3   6   0     1966.12     2099.05     24.00 o
  -2   6   0      336.21      326.11      5.34 o
  -1   6   0       15.11       32.35      1.91 o
   0   6   0     1894.19     1808.35     26.94 o
   1   6   0       90.11       98.47      2.44 o
   2   6   0      474.11      494.61      6.91 o
   3   6   0      108.57      109.16      3.14 o
   4   6   0       47.25       54.98      3.63 o
   5   6   0       27.31       29.01      3.85 o
   6   6   0       22.31       12.52      4.06 o
   7   6   0       20.11       23.58      6.07 o
   8   6   0       10.40       35.49     20.76 o
  -9   7   0        2.87       -4.11      4.15 o
  -8   7   0       31.57       20.44      4.48 o
  -7   7   0      419.48      406.91      8.53 o
  -6   7   0      702.95      691.28      9.11 o
  -5   7   0       29.16       35.18      3.45 o
  -4   7   0      158.37      170.36      3.80 o
  -3   7   0       39.14       39.72      2.06 o
  -2   7   0       87.15       91.38      2.39 o
  -1   7   0     2769.55     2854.62     37.29 o
   0   7   0      369.75      392.74      5.38 o
   1   7   0       77.68       97.25      2.91 o
   2   7   0      371.37      365.90      5.96 o
   3   7   0      117.59      143.18      4.11 o
   4   7   0       19.31       13.57      2.42 o
   5   7   0        0.09       -1.93      2.99 o
   6   7   0      155.10      191.57      9.34 o
   7   7   0        6.86        6.20      5.96 o
  -9   8   0       25.74       34.20      5.94 o
  -8   8   0       65.93       77.78      5.34 o
  -7   8   0      341.77      371.75     11.29 o
  -6   8   0       53.04       66.63      3.64 o
  -5   8   0      372.43      376.93      7.25 o
  -4   8   0     1007.80     1072.63     14.47 o
  -3   8   0       28.82       24.66      1.79 o
  -2   8   0       97.43      105.60      2.72 o
  -1   8   0      194.48      186.11      3.83 o
   0   8   0       11.58       13.83      1.20 o
   1   8   0       15.42       17.72      1.81 o
   2   8   0      136.23      124.96      3.80 o
   3   8   0      206.23      213.22      4.97 o
   4   8   0      129.52      127.59      5.22 o
   5   8   0       86.78       95.41      5.62 o
   6   8   0       11.86        8.54      4.61 o
  -9   9   0      104.87      114.71      7.88 o
  -8   9   0       15.14       17.82      4.80 o
  -7   9   0       35.67       27.65      4.43 o
  -6   9   0       29.33       37.82      3.14 o
  -5   9   0       39.25       44.39      2.75 o
  -4   9   0      105.33       99.03      2.87 o
  -3   9   0       10.89        8.73      1.59 o
  -2   9   0       22.83       24.70      3.67 o
  -1   9   0      152.07      141.48      3.55 o
   0   9   0       93.89      100.61      2.82 o
   1   9   0      194.42      200.81      5.12 o
   2   9   0       19.78       25.14      2.87 o
   3   9   0        3.49        1.49      2.18 o
   4   9   0        2.94       -0.12      3.26 o
   5   9   0        1.43        4.21      6.37 o
   6   9   0        1.23        1.61      6.94 o
  -8  10   0       11.68       15.92      6.53 o
  -7  10   0       26.85       19.03      5.11 o
  -6  10   0       29.52       23.84      2.81 o
  -5  10   0      281.72      283.87      6.94 o
  -4  10   0      119.31      108.84      3.31 o
  -3  10   0        0.08       -2.30      2.30 o
  -2  10   0      275.27      264.85      6.05 o
  -1  10   0       93.75       95.74      3.38 o
   0  10   0       39.09       41.84      2.31 o
   1  10   0       35.10       43.84      3.10 o
   2  10   0       54.34       52.91      3.55 o
   3  10   0       33.28       40.42      8.17 o
   4  10   0       15.58       18.09      5.31 o
   5  10   0        1.28        2.71      5.09 o
  -8  11   0       33.38       40.77      7.10 o
  -7  11   0      201.97      197.40      9.55 o
  -6  11   0        3.71        6.31      3.30 o
  -5  11   0        8.39        5.55      2.42 o
  -4  11   0      134.16      126.99      5.53 o
  -3  11   0      162.84      165.96      4.90 o
  -2  11   0        9.87        3.94      3.91 o
  -1  11   0      199.22      185.64      4.32 o
   0  11   0      169.27      151.47      4.41 o
   1  11   0      385.52      362.11      7.87 o
   2  11   0        6.07       -0.48      3.48 o
   3  11   0       40.01       27.31      6.66 o
   4  11   0       40.17       55.28      8.83 o
  -7  12   0       30.14       30.97      5.88 o
  -6  12   0       13.87       27.53      3.87 o
  -5  12   0       15.62        8.41      2.85 o
  -4  12   0        4.21        2.18      2.25 o
  -3  12   0        1.20        1.49      2.63 o
  -2  12   0       21.60       22.57      5.05 o
  -1  12   0        6.33        8.88      2.13 o
   0  12   0       77.35       72.54      5.88 o
   1  12   0       33.50       36.34      6.99 o
   2  12   0       96.08       71.88      7.34 o
   3  12   0        1.91        6.32      5.95 o
  -6  13   0        7.33        7.11      5.40 o
  -5  13   0       22.63       27.35      5.33 o
  -4  13   0        7.41       10.02      3.71 o
  -3  13   0       89.11       98.47      4.34 o
  -2  13   0       15.45        7.23      2.77 o
  -1  13   0        0.80        2.18      3.44 o
   0  13   0        3.31        1.73      2.93 o
   1  13   0        7.37       10.63      4.72 o
   2  13   0       13.80       21.68      6.08 o
  -5  14   0       19.12       12.98      3.43 o
  -4  14   0        1.14        5.40      2.39 o
  -3  14   0       21.93       13.29      2.55 o
  -2  14   0       35.52       31.05      5.54 o
  -1  14   0       93.84      105.54      5.11 o
   0  14   0       22.69       28.18      4.01 o
   0 -14   1        5.93        5.69      3.19 o
   1 -14   1        0.16        0.94      2.65 o
   2 -14   1       27.04       24.69      2.57 o
   3 -14   1       12.21       12.40      3.31 o
   4 -14   1        0.51       -1.46      2.16 o
   5 -14   1        0.87       -0.07      2.52 o
  -2 -13   1       21.59       18.93      5.79 o
  -1 -13   1       37.02       45.69      5.49 o
   0 -13   1        0.80        2.59      2.79 o
   1 -13   1       15.42       11.06      2.52 o
   2 -13   1       31.25       31.19      5.03 o
   3 -13   1       86.30       68.39     11.23 o
   4 -13   1       49.97       49.15      3.23 o
   5 -13   1        8.71       15.27      2.87 o
   6 -13   1        2.43        2.71      3.20 o
  -3 -12   1       38.30       41.97      7.38 o
  -2 -12   1        0.04        1.25      4.51 o
  -1 -12   1       22.42       23.73      4.24 o
   0 -12   1       21.28       33.33      3.30 o
   1 -12   1       67.69       66.31      7.64 o
   2 -12   1      340.08      354.35     23.81 o
   3 -12   1      209.55      199.80      8.64 o
   4 -12   1       13.10        9.98      2.28 o
   5 -12   1       56.49       50.82      3.69 o
   6 -12   1       69.90       75.93      4.87 o
   7 -12   1        1.62        4.95      5.00 o
  -4 -11   1        1.61        7.63     11.24 o
  -3 -11   1        6.82        1.49      5.11 o
  -2 -11   1      271.15      282.17     11.45 o
  -1 -11   1       14.84       16.66      2.38 o
   0 -11   1        8.31        1.69      1.96 o
   1 -11   1        0.01       -0.64      2.40 o
   2 -11   1       82.25       73.88      3.02 o
   3 -11   1        5.51        2.51      2.60 o
   4 -11   1       30.41       24.90      3.80 o
   5 -11   1        1.51        0.35      2.16 o
   6 -11   1      196.02      177.35      5.97 o
   7 -11   1       33.93       31.88      5.90 o
   8 -11   1       12.78       15.34      6.08 o
  -5 -10   1       12.46       11.21      5.49 o
  -4 -10   1       16.53       20.23      5.00 o
  -3 -10   1        9.65        5.39      6.02 o
  -2 -10   1       64.01       47.01      3.38 o
  -1 -10   1       31.30       34.94      2.55 o
   0 -10   1      121.71      124.21      3.87 o
   1 -10   1      215.42      206.41      4.81 o
   2 -10   1       84.89       89.01      2.62 o
   3 -10   1      475.46      479.25      7.99 o
   4 -10   1      174.83      178.83      4.08 o
   5 -10   1       72.01       85.18      4.22 o
   6 -10   1       33.28       25.18      2.77 o
   7 -10   1        4.83        5.88      6.91 o
   8 -10   1        0.51        7.80     10.63 o
  -6  -9   1        6.28        5.22      7.33 o
  -5  -9   1        8.42        7.99      4.29 o
  -4  -9   1       81.75       75.75      8.49 o
  -3  -9   1      311.83      286.10     15.25 o
  -2  -9   1       13.03       11.42      2.32 o
  -1  -9   1      358.92      344.29      6.24 o
   0  -9   1       20.01       18.93      1.66 o
   1  -9   1      232.00      230.24      4.41 o
   2  -9   1       26.17       28.08      2.86 o
   3  -9   1       11.65       17.34      1.66 o
   4  -9   1        2.06        1.89      1.56 o
   5  -9   1       28.02       32.46      3.84 o
   6  -9   1      446.27      414.13      8.82 o
   7  -9   1       32.71       27.47      4.43 o
   8  -9   1       45.72       45.24      5.78 o
   9  -9   1        7.15       14.84      5.26 o
  -7  -8   1        9.43        5.29      5.71 o
  -6  -8   1       16.51        7.96      4.87 o
  -5  -8   1       18.12       18.76      3.89 o
  -4  -8   1       24.45       28.54      5.47 o
  -3  -8   1        8.97        4.14      1.64 o
  -2  -8   1       23.27       12.98      3.13 o
  -1  -8   1       43.06       65.69      4.72 o
   0  -8   1       24.28       20.29      1.70 o
   1  -8   1       60.49       67.95      1.93 o
   2  -8   1       36.37       31.17      2.61 o
   3  -8   1        1.78        0.48      1.43 o
   4  -8   1      271.67      271.41      5.78 o
   5  -8   1      360.78      362.87      7.08 o
   6  -8   1      224.07      223.15      6.63 o
   7  -8   1       34.47       40.45      6.27 o
   8  -8   1      430.62      446.08     10.94 o
   9  -8   1       23.54       19.14      5.46 o
  -7  -7   1        3.23       -5.33      5.33 o
  -6  -7   1        0.54        1.37      5.31 o
  -5  -7   1       67.45       72.85      5.12 o
  -4  -7   1        0.24       -2.06      2.06 o
  -3  -7   1       76.40       91.90      3.64 o
  -2  -7   1        0.46       -0.67      1.06 o
  -1  -7   1      162.95      209.31      5.49 o
   0  -7   1      522.26      552.56      7.76 o
   1  -7   1       65.06       51.34      9.51 o
   2  -7   1      258.57      216.87      6.53 o
   3  -7   1      234.32      277.30      5.30 o
   4  -7   1       18.57       16.70      1.61 o
   5  -7   1       94.72       98.55      3.29 o
   6  -7   1      917.19      933.74     12.53 o
   7  -7   1       11.78       15.06      3.12 o
   8  -7   1      290.12      277.76      8.69 o
   9  -7   1       92.34       96.33      6.59 o
  -8  -6   1       11.36       -1.18     10.38 o
  -7  -6   1       12.28       19.72      5.68 o
  -6  -6   1      112.63      113.67      5.85 o
  -5  -6   1      277.92      262.44      7.27 o
  -4  -6   1        1.76        0.69      2.15 o
  -3  -6   1       49.56       52.09      2.55 o
  -2  -6   1     2226.29     2303.73     25.14 o
  -1  -6   1       73.16       76.30      2.32 o
   0  -6   1       68.58       62.72      2.91 o
   1  -6   1       67.28       66.28      7.77 o
   2  -6   1      737.40      771.67     10.87 o
   3  -6   1      578.26      636.55      8.22 o
   4  -6   1     1671.23     1675.42     18.61 o
   5  -6   1        9.64        7.88      1.63 o
   6  -6   1        8.54        5.40      2.18 o
   7  -6   1       59.59       71.48      4.01 o
   8  -6   1        3.38        3.81      4.26 o
   9  -6   1        1.94       -4.37      4.37 o
  -8  -5   1       39.12       33.38      8.02 o
  -7  -5   1      129.45      139.35      7.90 o
  -6  -5   1       68.34       62.03      4.81 o
  -5  -5   1      263.43      257.03      6.53 o
  -4  -5   1      142.47      134.65      4.40 o
  -3  -5   1       33.95       43.08      2.67 o
  -2  -5   1        2.87        7.02      1.26 o
  -1  -5   1      576.69      557.44      6.81 o
   0  -5   1     1489.84     1409.57     18.84 o
   1  -5   1       10.55        9.96      5.47 o
   2  -5   1       13.73        9.71      0.89 o
   3  -5   1     2206.43     2339.27     24.70 o
   4  -5   1      423.90      456.33      5.99 o
   5  -5   1      240.56      250.51      4.68 o
   6  -5   1      274.61      265.28      6.67 o
   7  -5   1        6.50        0.45      2.93 o
   8  -5   1        6.76        6.07      3.63 o
   9  -5   1        0.84       -4.72      4.72 o
  10  -5   1       13.26       12.30      7.27 o
  -8  -4   1        9.06        9.59      5.74 o
  -7  -4   1        1.43        6.41      5.01 o
  -6  -4   1      466.53      460.10     11.67 o
  -5  -4   1       15.15       15.48      2.58 o
  -4  -4   1        4.12        2.94      1.87 o
  -3  -4   1      147.40      158.18      3.37 o
  -2  -4   1     6072.02     6274.96     61.46 o
  -1  -4   1      386.69      406.92      5.49 o
   0  -4   1      458.64      478.95     10.07 o
   1  -4   1      799.73      706.00     23.44 o
   2  -4   1       54.37       50.00      1.79 o
   3  -4   1       38.27       38.71      1.36 o
   4  -4   1      229.03      253.12      4.16 o
   5  -4   1        4.39        1.88      1.77 o
   6  -4   1      606.72      575.51      8.52 o
   7  -4   1       17.09       14.41      3.29 o
   8  -4   1       70.63       68.41      4.84 o
   9  -4   1        0.73       -0.69      5.05 o
  10  -4   1        0.01        1.78      8.75 o
  -9  -3   1        2.41      -10.61     13.41 o
  -8  -3   1      254.07      253.72     13.65 o
  -7  -3   1       27.23       29.10      5.46 o
  -6  -3   1       68.51       68.09      4.35 o
  -5  -3   1       98.89       99.89      3.71 o
  -4  -3   1       11.96        7.71      2.10 o
  -3  -3   1      229.59      277.74      4.43 o
  -2  -3   1     1743.43     1645.08     17.25 o
  -1  -3   1     1256.06     1198.66     12.27 o
   0  -3   1       13.46       13.36      3.66 o
   1  -3   1     1759.60     1670.46     47.89 o
   2  -3   1    11269.65    11290.34    107.95 o
   3  -3   1     1314.67     1330.02     12.76 o
   4  -3   1     1883.90     1872.83     17.84 o
   5  -3   1        9.94       14.56      1.84 o
   6  -3   1      147.22      169.40      4.23 o
   7  -3   1        0.55        0.98      3.15 o
   8  -3   1      267.34      251.61      8.21 o
   9  -3   1        0.22       -2.61      5.28 o
  10  -3   1        0.16        8.23     10.69 o
  -9  -2   1       23.55       12.86     13.77 o
  -8  -2   1        6.51        0.75      6.45 o
  -7  -2   1       14.30       11.84      4.72 o
  -6  -2   1       19.05       16.95      3.39 o
  -5  -2   1       40.03       37.76      2.85 o
  -4  -2   1      227.64      199.38      5.56 o
  -3  -2   1     1200.09     1261.36     13.30 o
  -2  -2   1      126.81      128.04      2.59 o
  -1  -2   1     2843.61     2570.81     23.09 o
   0  -2   1     7312.26     7018.05    188.42 o
   1  -2   1       41.39       45.01      1.85 o
   2  -2   1     1122.02     1088.87      9.79 o
   3  -2   1       50.65       45.38      1.70 o
   4  -2   1      333.29      354.71      5.07 o
   5  -2   1     1113.27     1125.88     13.51 o
   6  -2   1      201.51      205.93      5.74 o
   7  -2   1        0.03       -3.07      3.07 o
   8  -2   1      258.05      251.53     12.16 o
   9  -2   1       37.66       22.97      6.51 o
  10  -2   1       15.31       14.56     11.37 o
  -9  -1   1       24.22       11.39     13.01 o
  -8  -1   1      400.78      387.08     13.41 o
  -7  -1   1      204.04      193.64      7.07 o
  -6  -1   1       42.30       36.13      2.50 o
  -5  -1   1      176.44      161.58      6.33 o
  -4  -1   1      372.18      418.01      6.00 o
  -3  -1   1     2873.92     2815.71     27.36 o
  -2  -1   1    12606.69    12767.35    124.30 o
  -1  -1   1     3664.40     3604.19     37.72 o
   0  -1   1        0.00       -1.32      1.32 o
   1  -1   1      181.83      166.94      3.14 o
   2  -1   1      209.95      189.27      2.60 o
   3  -1   1      218.75      235.00      3.83 o
   4  -1   1      674.38      670.24      8.48 o
   5  -1   1      281.94      270.80      7.71 o
   6  -1   1      159.55      141.27      3.99 o
   7  -1   1       18.88       17.85      3.94 o
   8  -1   1        0.02       -1.87      5.18 o
   9  -1   1       42.26       37.74      7.94 o
  -9   0   1        0.51       -0.07      6.89 o
  -8   0   1      157.34      148.39      7.96 o
  -7   0   1      143.87      149.64      6.47 o
  -6   0   1      765.57      747.86     12.56 o
  -5   0   1      100.37      110.98      2.98 o
  -4   0   1       17.60       18.56      1.68 o
  -3   0   1     5261.80     5141.88     44.37 o
  -2   0   1     1754.09     1658.39     16.27 o
  -1   0   1    23719.89    26926.84    387.10 o
   1   0   1      813.91      757.01     13.19 o
   2   0   1     2860.78     2841.46     27.22 o
   3   0   1      233.28      235.07      4.35 o
   4   0   1      192.85      186.28      3.98 o
   5   0   1       77.62       86.44      3.45 o
   6   0   1      378.03      358.56      6.68 o
   7   0   1        0.00       -2.20      2.20 o
   8   0   1        1.71       -5.94      6.01 o
   9   0   1       51.11       43.05     15.09 o
 -10   1   1        4.17        3.41     27.69 o
  -9   1   1      112.44      104.93      9.07 o
  -8   1   1      222.20      210.40      8.91 o
  -7   1   1      197.77      196.76      7.34 o
  -6   1   1      188.25      205.53      6.75 o
  -5   1   1       14.42       15.49      2.04 o
  -4   1   1      900.30      919.35     10.95 o
  -3   1   1      714.68      614.76      7.50 o
  -2   1   1     6246.07     6165.94     56.76 o
  -1   1   1     4135.33     4190.36     40.90 o
   0   1   1       23.99        7.42      0.70 o
   1   1   1     3633.26     3596.39     33.58 o
   2   1   1     4181.95     4007.93     39.95 o
   3   1   1      687.26      719.07      8.83 o
   4   1   1      917.02     1004.41     12.81 o
   5   1   1      115.80      107.16      3.94 o
   6   1   1      561.47      557.73      9.71 o
   7   1   1      208.77      206.73      6.40 o
   8   1   1       61.16       62.34     10.48 o
   9   1   1       26.39       16.48     13.69 o
 -10   2   1       28.71       16.61     15.08 o
  -9   2   1       25.48       35.64      5.78 o
  -8   2   1       84.57      102.61      6.09 o
  -7   2   1        1.47       -0.11      3.15 o
  -6   2   1        0.54       -1.92      1.92 o
  -5   2   1      340.94      335.13      5.72 o
  -4   2   1       17.70       16.30      1.46 o
  -3   2   1     5379.07     5403.47     45.77 o
  -2   2   1    10426.45    10735.91     89.68 o
  -1   2   1     1586.37     1510.96     23.53 o
   0   2   1     5484.74     5334.38     58.42 o
   1   2   1      105.85       62.24      1.46 o
   2   2   1       59.35       43.94      1.75 o
   3   2   1      269.04      226.60      4.49 o
   4   2   1       23.74       26.60      2.13 o
   5   2   1       61.94       49.35      3.58 o
   6   2   1      813.87      813.15     13.23 o
   7   2   1       39.05       23.60      5.21 o
   8   2   1       15.72        5.87      7.30 o
   9   2   1       45.12       52.82     21.85 o
 -10   3   1        0.09       11.40     12.97 o
  -9   3   1       16.34       21.17      5.47 o
  -8   3   1      319.48      294.80      8.56 o
  -7   3   1      118.17      120.61      4.55 o
  -6   3   1       95.52       98.31      3.32 o
  -5   3   1       10.76        9.44      1.64 o
  -4   3   1      176.59      189.18      3.27 o
  -3   3   1       52.72       64.51      3.13 o
  -2   3   1     4884.56     4883.77     42.58 o
  -1   3   1     5620.46     5738.11     73.10 o
   0   3   1     2531.98     2462.62     27.74 o
   1   3   1       80.70       84.31      1.70 o
   2   3   1        0.96       -1.17      1.17 o
   3   3   1       66.47       57.56      2.30 o
   4   3   1       91.22       90.69      3.26 o
   5   3   1      407.47      402.78      8.87 o
   6   3   1       24.83       28.61      3.85 o
   7   3   1      182.55      188.02      8.37 o
   8   3   1       75.03       68.31      8.57 o
   9   3   1        8.18      -13.59     13.59 o
 -10   4   1        1.44      -16.73     16.73 o
  -9   4   1       10.23       11.09      6.88 o
  -8   4   1       54.30       40.39      4.28 o
  -7   4   1       89.52       80.60      4.31 o
  -6   4   1       26.00       21.81      2.39 o
  -5   4   1       94.56      106.40      3.97 o
  -4   4   1      536.48      531.85      6.82 o
  -3   4   1      252.91      255.68      4.13 o
  -2   4   1     2133.02     2218.71     24.91 o
  -1   4   1      109.44       96.94      2.19 o
   0   4   1      100.96      100.49      2.09 o
   1   4   1        1.57        0.05      0.97 o
   2   4   1      392.09      382.81      5.39 o
   3   4   1        0.53        0.71      1.48 o
   4   4   1      219.10      228.19      5.25 o
   5   4   1      533.01      509.74     11.95 o
   6   4   1        3.11       -3.28      3.28 o
   7   4   1       45.15       43.08      7.11 o
   8   4   1        0.43       -5.37      6.35 o
 -10   5   1       21.33       18.95      8.80 o
  -9   5   1       39.35       41.97      5.91 o
  -8   5   1       38.37       35.50      4.04 o
  -7   5   1       90.23       88.78      4.24 o
  -6   5   1       48.84       50.92      3.28 o
  -5   5   1       14.68        8.75      1.87 o
  -4   5   1      352.27      423.48      5.69 o
  -3   5   1      616.53      585.34      7.19 o
  -2   5   1       30.48       17.39      1.48 o
  -1   5   1       90.26      126.26      2.70 o
   0   5   1      519.94      550.81      6.85 o
   1   5   1      112.76      115.30      2.34 o
   2   5   1       28.88       34.36      1.82 o
   3   5   1       17.74       23.78      2.20 o
   4   5   1       85.81       76.70      3.47 o
   5   5   1        4.22        1.27      3.09 o
   6   5   1        6.72        5.28      4.71 o
   7   5   1       64.98       82.85      7.20 o
   8   5   1        0.08        4.32     12.70 o
 -10   6   1       41.56       49.69      9.19 o
  -9   6   1       35.51       26.31      5.45 o
  -8   6   1      217.30      237.75      7.35 o
  -7   6   1       14.94       17.60      3.11 o
  -6   6   1      399.15      404.46      8.16 o
  -5   6   1        9.19       12.52      1.96 o
  -4   6   1      562.37      601.87      8.47 o
  -3   6   1      527.86      569.67      7.66 o
  -2   6   1      449.27      537.15      8.33 o
  -1   6   1       58.45       61.09      2.02 o
   0   6   1      275.09      213.50      3.84 o
   1   6   1        1.07        0.66      0.83 o
   2   6   1       31.84       41.99      2.17 o
   3   6   1        1.57       -1.56      1.56 o
   4   6   1       24.02       24.48      2.92 o
   5   6   1      277.93      284.00     11.63 o
   6   6   1       18.71       15.83      4.36 o
   7   6   1        1.62        9.96      6.20 o
  -9   7   1       38.85       37.13      5.42 o
  -8   7   1       33.29       35.38      5.77 o
  -7   7   1       71.73       58.96      3.93 o
  -6   7   1        0.52       -0.22      1.76 o
  -5   7   1        7.31        7.08      1.36 o
  -4   7   1      585.85      553.39      8.07 o
  -3   7   1       72.17       69.16      2.10 o
  -2   7   1      524.90      565.10      8.80 o
  -1   7   1     1131.16     1285.00     19.60 o
   0   7   1       36.72       31.84      1.45 o
   1   7   1      232.43      228.91      5.99 o
   2   7   1        0.11       -1.32      1.32 o
   3   7   1      337.35      319.93      6.14 o
   4   7   1        1.46        0.70      2.44 o
   5   7   1       27.56       30.44      4.02 o
   6   7   1       10.90        9.80      5.42 o
   7   7   1       25.83       24.43      8.22 o
  -9   8   1       12.38       19.40      5.48 o
  -8   8   1       21.81       20.37      4.49 o
  -7   8   1       47.91       46.56      4.07 o
  -6   8   1      240.20      209.96      5.79 o
  -5   8   1      365.39      370.60      7.26 o
  -4   8   1      312.57      285.97      5.20 o
  -3   8   1      301.96      313.39      4.94 o
  -2   8   1      203.56      218.44      5.94 o
  -1   8   1      115.45       98.63      2.61 o
   0   8   1      305.88      299.10      4.83 o
   1   8   1      303.70      316.74      6.05 o
   2   8   1      315.63      318.36      6.28 o
   3   8   1       14.56       21.34      2.41 o
   4   8   1       17.59       16.11      4.20 o
   5   8   1       10.95       12.00      4.37 o
   6   8   1        0.99       -2.17      4.33 o
  -9   9   1       21.51       12.86      4.90 o
  -8   9   1       15.28        6.20      5.50 o
  -7   9   1       24.40       13.70      4.00 o
  -6   9   1      126.03      110.55      4.39 o
  -5   9   1       46.90       56.37      3.02 o
  -4   9   1      208.73      204.31      6.79 o
  -3   9   1      455.22      441.81      8.16 o
  -2   9   1      199.08      179.39      4.98 o
  -1   9   1      195.72      190.11      3.69 o
   0   9   1       10.24        7.28      1.49 o
   1   9   1        5.13        0.84      1.77 o
   2   9   1      770.08      762.70     13.62 o
   3   9   1      183.04      182.12      7.03 o
   4   9   1        3.00        3.53      3.58 o
   5   9   1        0.05        1.16      4.19 o
   6   9   1       13.75       23.31      7.22 o
  -8  10   1       18.30       13.01      8.06 o
  -7  10   1        0.67        1.66      3.47 o
  -6  10   1      171.76      164.81      5.24 o
  -5  10   1      103.30      104.67      5.34 o
  -4  10   1      129.82      124.56      3.83 o
  -3  10   1       59.01       62.63      2.40 o
  -2  10   1       12.90       13.35      1.61 o
  -1  10   1        0.64       -1.32      1.32 o
   0  10   1      231.84      219.15      5.22 o
   1  10   1       31.89       30.55      2.74 o
   2  10   1        5.35        8.32      2.92 o
   3  10   1       32.79       39.98      5.09 o
   4  10   1        0.78       -1.83      3.83 o
   5  10   1        2.71       10.93      5.51 o
  -8  11   1       65.42       80.81      8.06 o
  -7  11   1        0.01        5.79      5.06 o
  -6  11   1        1.00       -2.41      5.08 o
  -5  11   1        9.87        8.21      2.52 o
  -4  11   1       21.84       11.10      2.80 o
  -3  11   1       70.58       56.87      2.88 o
  -2  11   1      868.38      822.57     12.56 o
  -1  11   1      255.55      263.88      5.70 o
   0  11   1      156.66      171.35      4.88 o
   1  11   1       16.75       19.50      3.10 o
   2  11   1      174.51      178.68      8.00 o
   3  11   1       65.67       62.29      7.85 o
   4  11   1      188.88      191.87     12.82 o
  -7  12   1        2.67       -5.60      5.68 o
  -6  12   1        0.80        0.29      4.21 o
  -5  12   1        0.20       -2.62      2.62 o
  -4  12   1       98.02       89.01      4.20 o
  -3  12   1       37.84       37.59      3.13 o
  -2  12   1      108.07       94.40      4.40 o
  -1  12   1      453.38      428.92     10.53 o
   0  12   1      187.65      172.77      6.82 o
   1  12   1       37.36       38.49      4.29 o
   2  12   1       13.06       14.79      5.53 o
   3  12   1        4.52       -5.28      5.71 o
  -6  13   1        4.40        0.60      4.22 o
  -5  13   1        0.97        3.23      2.90 o
  -4  13   1       48.96       34.60      4.97 o
  -3  13   1        9.97       15.18      2.72 o
  -2  13   1       73.53       90.77      4.82 o
  -1  13   1        7.69        9.01      3.00 o
   0  13   1       20.15       24.27      3.92 o
   1  13   1        3.68        2.04      4.57 o
   2  13   1        2.30        4.52      5.55 o
  -5  14   1       20.65       22.79      3.53 o
  -4  14   1        3.75        8.19      3.44 o
  -3  14   1       22.51       24.57      2.96 o
  -2  14   1       19.95       17.99      4.35 o
  -1  14   1        0.10        1.81      3.05 o
   0  14   1        6.32       10.21      4.70 o
   0 -14   2        6.13        2.38      3.55 o
   1 -14   2       39.08       54.17      3.46 o
   3 -14   2       12.52       -3.10     18.53 o
   4 -14   2       20.40       17.22      3.44 o
   5 -14   2        5.09        6.20      2.61 o
  -2 -13   2       35.34       57.26      9.83 o
  -1 -13   2       35.69       38.54      5.47 o
   0 -13   2       75.33       84.26      4.85 o
   1 -13   2       67.49       71.57      4.25 o
   2 -13   2       57.60       53.97     18.44 o
   3 -13   2       64.65      104.30     20.15 o
   4 -13   2        0.25        1.84      6.39 o
   5 -13   2        3.74        1.92      3.90 o
   6 -13   2        2.02        2.67      3.26 o
  -3 -12   2       13.27       11.70     11.18 o
  -2 -12   2        0.54       -4.60      4.60 o
  -1 -12   2       14.72       19.50      3.51 o
   0 -12   2        9.87       11.33      2.62 o
   1 -12   2        2.75        3.62      3.71 o
   2 -12   2       83.61       87.49     18.93 o
   3 -12   2       26.77       24.12     15.55 o
   4 -12   2       85.29       83.28     10.83 o
   5 -12   2       63.63       72.86      3.99 o
   6 -12   2        0.00        3.77      3.61 o
   7 -12   2       15.48        6.96      4.82 o
  -4 -11   2        1.33        7.90      6.24 o
  -3 -11   2        0.60       -1.45      4.87 o
  -2 -11   2        4.97        4.81      2.79 o
  -1 -11   2       60.95       62.10      3.20 o
   0 -11   2      205.55      197.98      4.55 o
   1 -11   2      101.69       93.90      3.40 o
   2 -11   2      129.16      137.34      9.94 o
   3 -11   2       50.95       48.41      3.05 o
   4 -11   2        0.32       -1.55      1.55 o
   5 -11   2       13.29       16.49      3.67 o
   6 -11   2       13.01       17.10      4.23 o
   7 -11   2      142.49      134.11      8.28 o
   8 -11   2        1.78        1.83      5.76 o
  -5 -10   2        0.00       -2.76      4.87 o
  -4 -10   2       40.95       40.43      5.57 o
  -3 -10   2      215.40      227.02     11.18 o
  -2 -10   2       30.80       21.37      2.90 o
  -1 -10   2      108.86      108.40      3.69 o
   0 -10   2      152.61      155.34      3.75 o
   1 -10   2      110.29      109.27      2.86 o
   2 -10   2       23.20       25.27     11.63 o
   3 -10   2       18.90       11.65      1.51 o
   4 -10   2        4.22        3.26      1.72 o
   5 -10   2        8.77        2.68      1.91 o
   6 -10   2       49.72       49.34      3.28 o
   7 -10   2        3.50        0.72      4.73 o
   8 -10   2        0.00       -0.55      6.00 o
  -6  -9   2        0.07        3.86      5.47 o
  -5  -9   2       40.78       45.95      5.12 o
  -4  -9   2       58.13       53.62      4.53 o
  -3  -9   2      170.26      169.20      5.78 o
  -2  -9   2      122.25      130.24      4.49 o
  -1  -9   2      115.66      122.43      3.40 o
   0  -9   2       37.93       33.31      3.21 o
   1  -9   2      301.21      387.58     22.70 o
   2  -9   2       31.89        7.77     10.92 o
   3  -9   2        1.00        0.92      1.38 o
   4  -9   2       19.53       17.63      1.53 o
   5  -9   2      189.21      186.49      4.81 o
   6  -9   2        1.50        3.94      2.32 o
   7  -9   2        0.00        0.10      3.38 o
   8  -9   2       10.78       11.79      4.38 o
   9  -9   2       69.09       67.15      6.96 o
  -7  -8   2      110.76      145.31      8.90 o
  -6  -8   2        5.78        0.03      4.47 o
  -5  -8   2        0.22        2.80      3.96 o
  -4  -8   2       14.70        7.21      2.53 o
  -3  -8   2       10.91        9.52      1.70 o
  -2  -8   2      429.72      424.69      8.35 o
  -1  -8   2      779.76      740.53     10.87 o
   0  -8   2      257.01      256.85     10.78 o
   1  -8   2     1425.82     1475.23     49.82 o
   2  -8   2       38.78       21.23      8.78 o
   3  -8   2      279.52      274.70      5.15 o
   4  -8   2     1211.03     1182.26     14.77 o
   5  -8   2       70.02       73.70      3.23 o
   6  -8   2      211.47      220.54      6.03 o
   7  -8   2      134.23      136.89      5.60 o
   8  -8   2       19.80       34.37      4.63 o
   9  -8   2       39.90       44.93      6.48 o
  -7  -7   2        1.31       -0.64      5.28 o
  -6  -7   2        0.12       -2.74      4.44 o
  -5  -7   2       28.37       27.37      3.61 o
  -4  -7   2      353.28      353.47      7.05 o
  -3  -7   2        0.01       -0.19      1.66 o
  -2  -7   2        7.06       12.72      1.81 o
  -1  -7   2        8.66       16.59      1.34 o
   0  -7   2       71.16       90.37      2.43 o
   1  -7   2      306.87      299.98     16.35 o
   2  -7   2      199.50      236.76     15.79 o
   3  -7   2     4168.31     4323.86     55.90 o
   4  -7   2       40.11       57.15      2.35 o
   5  -7   2      179.44      182.81      4.37 o
   6  -7   2        1.14       -1.79      1.79 o
   7  -7   2      113.86      109.77      5.94 o
   8  -7   2        0.04       -3.78      3.78 o
   9  -7   2        0.88        1.32      4.48 o
  -8  -6   2        6.43        9.19      7.72 o
  -7  -6   2        3.76        1.22      5.13 o
  -6  -6   2      150.33      164.92      9.54 o
  -5  -6   2      124.11      127.72      5.26 o
  -4  -6   2       43.22       43.49      2.89 o
  -3  -6   2       82.18       72.24      2.65 o
  -2  -6   2      859.39      880.33     10.65 o
  -1  -6   2       16.46       20.58      1.34 o
   0  -6   2       26.47       35.52      1.33 o
   2  -6   2     2824.37     3028.95     50.07 o
   3  -6   2       46.66       26.91      1.30 o
   4  -6   2      311.21      309.16      4.96 o
   5  -6   2        2.75       -1.48      1.48 o
   6  -6   2     1650.04     1644.67     18.44 o
   7  -6   2        2.80        1.70      2.68 o
   8  -6   2        0.06       -3.85      3.85 o
   9  -6   2        0.70       -3.43      4.60 o
  -8  -5   2       86.28       76.48      7.54 o
  -7  -5   2        0.40        3.72      5.10 o
  -6  -5   2       37.95       31.59      4.16 o
  -5  -5   2       89.28       86.61      4.15 o
  -4  -5   2      267.56      302.49      5.66 o
  -3  -5   2      175.37      193.16      3.98 o
  -2  -5   2      339.12      334.79      4.95 o
  -1  -5   2     1355.60     1356.47     15.13 o
   0  -5   2      182.47      185.96      4.37 o
   1  -5   2      556.77      517.07     19.96 o
   2  -5   2       27.65       24.10      1.39 o
   3  -5   2      330.22      364.58      4.94 o
   4  -5   2       68.36       71.99      2.16 o
   5  -5   2       19.95       21.99      1.99 o
   6  -5   2      219.90      227.15      5.03 o
   7  -5   2      288.73      284.12      7.03 o
   8  -5   2        8.80        5.31      3.65 o
   9  -5   2        1.40       -0.20      5.02 o
  -9  -4   2        0.43       -6.51     13.36 o
  -8  -4   2       31.55       36.23      6.48 o
  -7  -4   2       40.12       49.35      5.91 o
  -6  -4   2      768.86      750.57     13.66 o
  -5  -4   2        1.23       -2.09      2.09 o
  -4  -4   2      351.51      389.79      6.28 o
  -3  -4   2      124.91      123.85      3.00 o
  -2  -4   2      323.00      314.78      4.79 o
  -1  -4   2      103.94       72.24      2.04 o
   0  -4   2     5796.27     5576.39    152.11 o
   1  -4   2      452.71      429.94     16.65 o
   2  -4   2      537.69      490.71      6.71 o
   3  -4   2      233.46      238.25      3.40 o
   4  -4   2      124.55      129.70      3.01 o
   5  -4   2      107.54      111.98      3.31 o
   6  -4   2      422.40      422.58      7.41 o
   7  -4   2       61.92       55.85      4.56 o
   8  -4   2       13.13       17.60      4.07 o
   9  -4   2       54.65       53.29      6.02 o
  10  -4   2       39.96       52.26     20.55 o
  -9  -3   2      132.49      130.96     16.84 o
  -8  -3   2        0.59       -5.85      5.85 o
  -7  -3   2      283.45      290.53      9.68 o
  -6  -3   2       20.25       18.56      3.50 o
  -5  -3   2        0.62       -0.35      1.93 o
  -4  -3   2     4509.73     4735.20     45.55 o
  -3  -3   2       36.90       43.37      2.01 o
  -2  -3   2      459.58      545.14      6.66 o
  -1  -3   2     1530.79     1433.42     13.66 o
   0  -3   2        3.02       -1.76      2.82 o
   1  -3   2      674.39      597.28     10.66 o
   2  -3   2        1.67       -0.68      0.68 o
   3  -3   2     3593.83     3701.16     33.25 o
   4  -3   2        7.84        0.72      1.29 o
   5  -3   2      474.59      464.55      7.23 o
   6  -3   2        0.60       -1.95      2.08 o
   7  -3   2        0.77       -2.11      3.04 o
   8  -3   2        3.85        7.98      4.61 o
   9  -3   2       23.29       21.10      5.51 o
  10  -3   2        1.86       -8.15     19.19 o
  -9  -2   2      145.83      150.19     37.15 o
  -8  -2   2        2.43       -0.64      5.17 o
  -7  -2   2      636.08      639.56     14.26 o
  -6  -2   2       55.03       58.59      4.14 o
  -5  -2   2      156.76      147.30      6.26 o
  -4  -2   2      103.76       99.28      3.11 o
  -3  -2   2       31.12       30.25      1.87 o
  -2  -2   2       34.62       33.99      1.45 o
  -1  -2   2     7127.39     6986.65     58.68 o
   0  -2   2     5427.69     5320.11     87.29 o
   1  -2   2     4205.78     4020.75     37.53 o
   2  -2   2      585.48      516.44      4.95 o
   3  -2   2      112.51       92.52      2.52 o
   4  -2   2     1324.43     1252.71     13.38 o
   5  -2   2       29.39       30.52      2.16 o
   6  -2   2        3.41        1.34      1.88 o
   7  -2   2        3.58        3.98      3.51 o
   8  -2   2      158.68      149.98      7.99 o
   9  -2   2       11.56        9.03      6.96 o
  -9  -1   2       48.49       45.52      8.11 o
  -8  -1   2      138.34      140.11     13.51 o
  -7  -1   2       15.72       15.16      4.34 o
  -6  -1   2       93.12       81.63      4.06 o
  -5  -1   2     1356.46     1392.67     16.31 o
  -4  -1   2     1184.59     1223.32     13.37 o
  -3  -1   2     5822.42     5651.25     62.26 o
  -2  -1   2    10735.17    10870.47    105.98 o
  -1  -1   2        2.99        6.82      0.70 o
   0  -1   2     9382.89     9754.65    109.05 o
   1  -1   2     6574.47     6437.75     63.09 o
   2  -1   2      265.52      251.68      3.21 o
   3  -1   2       41.51       35.60      2.15 o
   4  -1   2      826.43      771.85      9.57 o
   5  -1   2      373.07      369.42      7.06 o
   6  -1   2        9.21        9.49      2.16 o
   7  -1   2       25.42       23.96      3.07 o
   8  -1   2       87.98       91.73      7.18 o
   9  -1   2        2.14        2.17      6.78 o
 -10   0   2        0.04        4.09     19.83 o
  -9   0   2      152.42      180.45     13.55 o
  -8   0   2       52.83       50.58      6.30 o
  -7   0   2        8.03        8.91      3.87 o
  -6   0   2        4.06       -0.70      3.03 o
  -5   0   2        1.67        2.52      1.84 o
  -4   0   2      822.07      886.64     10.71 o
  -3   0   2     2183.27     2180.44     21.56 o
  -2   0   2     1268.80     1275.15     12.77 o
  -1   0   2      589.77      552.43     14.02 o
   0   0   2     6835.48     3961.48    121.31 o
   1   0   2      967.94      965.94     10.11 o
   2   0   2     6143.20     6011.02     56.35 o
   3   0   2        0.81        3.14      1.20 o
   4   0   2     1464.30     1545.63     18.31 o
   5   0   2        4.30        1.48      2.73 o
   6   0   2       36.49       44.84      2.98 o
   7   0   2       57.12       60.76      4.26 o
   8   0   2       73.00       93.21      8.36 o
   9   0   2       65.81       76.50     16.76 o
 -10   1   2       34.64       27.56     14.72 o
  -9   1   2       13.82       24.74      8.28 o
  -8   1   2        3.15        1.36      5.06 o
  -7   1   2       99.25       90.56      4.79 o
  -6   1   2       73.44       81.99      3.71 o
  -5   1   2        1.80        4.62      1.66 o
  -4   1   2        8.86        3.79      1.40 o
  -3   1   2       33.99       27.75      2.23 o
  -2   1   2     4565.89     4354.40     40.41 o
  -1   1   2     7269.69     7502.37     77.81 o
   0   1   2    18016.33    18368.83    181.57 o
   1   1   2     1681.62     1544.39     15.83 o
   2   1   2      444.12      398.41      5.00 o
   3   1   2     1611.84     1554.47     16.99 o
   4   1   2      986.69      931.26     12.29 o
   5   1   2      171.28      173.19      4.82 o
   6   1   2      406.75      426.80      9.07 o
   7   1   2      128.76      141.40      7.04 o
   8   1   2      184.60      195.13     10.63 o
   9   1   2       54.28       42.55     13.82 o
 -10   2   2        0.21      -13.34     13.34 o
  -9   2   2        2.02        5.80      6.71 o
  -8   2   2        7.84        6.21      4.36 o
  -7   2   2       89.15       92.44      4.27 o
  -6   2   2       56.69       57.02      3.06 o
  -5   2   2       72.23       86.91      2.65 o
  -4   2   2        7.65        9.95      1.39 o
  -3   2   2      160.58      164.71      3.13 o
  -2   2   2     4106.31     4070.78     35.94 o
  -1   2   2    12921.54    13204.18    110.62 o
   0   2   2     7417.84     7061.31     59.90 o
   1   2   2     1989.34     1881.21     18.27 o
   2   2   2      933.08      903.84     10.35 o
   3   2   2     1290.28     1289.08     15.37 o
   4   2   2        5.24        2.37      1.81 o
   5   2   2       82.57       77.19      3.65 o
   6   2   2        0.20        3.72      3.13 o
   7   2   2      131.78      129.31      7.27 o
   8   2   2      112.07      109.68      9.98 o
   9   2   2        0.09        7.16     14.02 o
 -10   3   2        5.14       10.38     13.66 o
  -9   3   2       46.50       56.59      6.05 o
  -8   3   2       67.31       68.90      7.36 o
  -7   3   2      551.52      542.80      9.25 o
  -6   3   2        0.19        1.79      1.91 o
  -5   3   2       72.17       82.11      2.42 o
  -4   3   2      147.31      175.90      3.35 o
  -3   3   2     1893.02     1911.12     18.61 o
  -2   3   2      458.41      454.63      4.77 o
  -1   3   2     1108.93      990.18     10.12 o
   0   3   2     2412.90     2208.71     20.89 o
   1   3   2        3.23        6.67      1.02 o
   2   3   2     2017.44     2018.89     21.16 o
   3   3   2      400.68      385.98      5.91 o
   4   3   2      182.63      218.72      4.86 o
   5   3   2       28.28       34.69      4.26 o
   6   3   2        0.99        2.11      3.55 o
   7   3   2        9.46        7.06      5.26 o
   8   3   2        1.35        1.88      7.01 o
 -10   4   2       18.45       16.12      9.96 o
  -9   4   2       14.84       13.13      5.18 o
  -8   4   2       18.20        8.94      3.77 o
  -7   4   2      140.14      131.01      5.89 o
  -6   4   2      212.03      214.68      4.51 o
  -5   4   2      975.50      977.50     11.01 o
  -4   4   2      317.15      311.02      4.54 o
  -3   4   2     5799.03     5925.09     54.49 o
  -2   4   2      518.23      448.14      5.62 o
  -1   4   2      498.12      515.94      6.53 o
   0   4   2      772.07      756.45     11.33 o
   1   4   2       23.38       26.83      1.46 o
   2   4   2       33.35       35.79      2.05 o
   3   4   2      114.73      139.01      3.52 o
   4   4   2     1229.76     1196.56     15.16 o
   5   4   2        0.55       -2.10      2.57 o
   6   4   2      188.93      201.27      7.11 o
   7   4   2       39.16       54.22      6.57 o
   8   4   2        5.65       -2.46     12.42 o
 -10   5   2        0.61        1.21      8.14 o
  -9   5   2        4.98       -0.01      4.75 o
  -8   5   2      181.95      198.51      6.46 o
  -7   5   2        0.03       -1.59      2.74 o
  -6   5   2      188.67      191.08      4.54 o
  -5   5   2     1043.83     1045.18     12.61 o
  -4   5   2      738.16      762.97      8.98 o
  -3   5   2      323.14      356.40      5.00 o
  -2   5   2      712.30      729.06      8.80 o
  -1   5   2     1828.39     1889.88     23.26 o
   0   5   2       12.12        8.92      0.86 o
   1   5   2       37.52       39.99      1.65 o
   2   5   2      155.84      156.03      3.58 o
   3   5   2        0.01        0.65      1.94 o
   4   5   2        4.22        5.36      2.22 o
   5   5   2      382.55      365.86      8.75 o
   6   5   2       69.59       69.98      5.35 o
   7   5   2       12.33       22.47      7.61 o
   8   5   2        0.42       -6.86     12.92 o
 -10   6   2       26.30       40.26      7.15 o
  -9   6   2      234.88      270.00      9.37 o
  -8   6   2      101.55       93.17      8.88 o
  -7   6   2      272.37      294.68      6.88 o
  -6   6   2        0.32        0.73      1.90 o
  -5   6   2       10.39       10.53      1.69 o
  -4   6   2       16.94       11.09      1.50 o
  -3   6   2      512.27      539.91      6.85 o
  -2   6   2       70.74       52.47      1.71 o
  -1   6   2        3.42        3.14      0.91 o
   0   6   2      984.14     1060.38     12.01 o
   1   6   2       34.38       29.45      1.56 o
   2   6   2      112.64       95.24      2.94 o
   3   6   2       19.41       13.99      1.96 o
   4   6   2      397.62      406.15      8.38 o
   5   6   2      210.71      209.54      6.91 o
   6   6   2        4.29        0.69      3.97 o
   7   6   2        0.34       -0.42      5.93 o
  -9   7   2       93.31       98.09      9.23 o
  -8   7   2        3.69        2.17      4.98 o
  -7   7   2        3.29        3.95      2.73 o
  -6   7   2        8.90       13.88      2.05 o
  -5   7   2      298.36      286.95      5.59 o
  -4   7   2        3.08        3.89      1.42 o
  -3   7   2      634.36      581.96      8.14 o
  -2   7   2        9.01        9.76      2.20 o
  -1   7   2       64.53       71.50      2.12 o
   0   7   2      383.05      395.00      6.42 o
   1   7   2       41.41       46.55      3.54 o
   2   7   2      261.66      268.35      4.97 o
   3   7   2        2.50        0.51      1.91 o
   4   7   2       25.33       27.65      3.24 o
   5   7   2        0.82        1.29      3.14 o
   6   7   2        3.19        0.43      5.49 o
   7   7   2       22.44       26.77     10.47 o
  -9   8   2        8.87       11.88      4.91 o
  -8   8   2       84.56       76.00      6.09 o
  -7   8   2       74.41       65.07      4.44 o
  -6   8   2       52.80       43.39      3.16 o
  -5   8   2      101.01       97.36      4.35 o
  -4   8   2      361.95      383.96      7.29 o
  -3   8   2       42.46       39.99      1.84 o
  -2   8   2        0.04        1.68      0.99 o
  -1   8   2      139.50      140.66      3.16 o
   0   8   2      135.06      138.32      3.31 o
   1   8   2       45.93       51.15      3.75 o
   2   8   2      703.98      690.92     10.01 o
   3   8   2       82.64       92.65      3.97 o
   4   8   2       10.42       13.45      4.21 o
   5   8   2       15.46       16.76      8.34 o
   6   8   2       91.16      105.29      8.74 o
  -9   9   2       85.87       96.06      7.49 o
  -8   9   2       14.10       11.90      4.50 o
  -7   9   2      225.51      251.79      8.85 o
  -6   9   2        0.83        0.04      2.24 o
  -5   9   2       11.92       18.80      2.32 o
  -4   9   2      281.71      264.83      6.12 o
  -3   9   2       13.72       11.34      2.13 o
  -2   9   2       72.11       76.54      2.40 o
  -1   9   2       67.06       91.45      3.08 o
   0   9   2      319.30      308.32      5.85 o
   1   9   2      436.36      419.73      8.52 o
   2   9   2        0.09        3.65      2.48 o
   3   9   2      189.17      190.19      6.87 o
   4   9   2        0.23        1.32      3.56 o
   5   9   2       40.14       49.58      5.87 o
  -9  10   2        5.38        1.78      9.62 o
  -8  10   2        4.48       -1.99      5.34 o
  -7  10   2        2.13        7.62      3.58 o
  -6  10   2        6.47       11.06      3.00 o
  -5  10   2      261.57      238.58      5.79 o
  -4  10   2        6.27        1.48      1.89 o
  -3  10   2      249.85      257.54      6.24 o
  -2  10   2       15.13       17.38      2.14 o
  -1  10   2      261.70      279.45      5.87 o
   0  10   2       59.76       77.40      3.37 o
   1  10   2      251.37      237.68      6.31 o
   2  10   2       95.52      100.90      5.35 o
   3  10   2        6.24        6.60      6.07 o
   4  10   2        1.42       -4.54      5.77 o
   5  10   2       19.22       29.02     11.82 o
  -8  11   2        0.03       -5.02      5.59 o
  -7  11   2       17.66       13.60      7.41 o
  -6  11   2       14.28       18.27      3.69 o
  -5  11   2       12.45       12.26      2.66 o
  -4  11   2       22.12       22.66      3.11 o
  -3  11   2      460.36      474.23      8.41 o
  -2  11   2       62.72       64.80      2.97 o
  -1  11   2      100.37      108.96      3.49 o
   0  11   2       63.32       75.41      3.55 o
   1  11   2       64.50       54.47      4.04 o
   2  11   2       54.54       57.92      5.48 o
   3  11   2       88.08       87.10      9.20 o
   4  11   2       34.93       37.24      8.65 o
  -7  12   2       33.22       44.55      8.16 o
  -6  12   2        1.37        2.80      3.38 o
  -5  12   2       35.48       25.48      4.18 o
  -4  12   2       10.20        7.10      2.81 o
  -3  12   2       94.51      100.36      8.68 o
  -2  12   2        0.17        0.66      2.64 o
  -1  12   2      165.32      192.69      9.96 o
   0  12   2       29.02       23.12      5.60 o
   1  12   2        2.06       -0.99      4.35 o
   2  12   2        0.04        2.11      5.20 o
   3  12   2        2.76       15.79      6.91 o
  -6  13   2       13.84        5.16      4.36 o
  -5  13   2       14.37        9.27      3.90 o
  -4  13   2        7.21        2.13      2.76 o
  -3  13   2        4.85        2.58      3.19 o
  -2  13   2       28.49       32.91      3.54 o
  -1  13   2        0.35        4.00      3.28 o
   0  13   2        1.71        4.07      3.40 o
   1  13   2        0.13        7.15      7.21 o
  -5  14   2       39.33       50.86      4.54 o
  -4  14   2        2.98        4.24      3.16 o
  -3  14   2      100.22       91.63      4.90 o
  -2  14   2        0.18       -0.05      3.93 o
  -1  14   2        3.13        5.65      3.53 o
  -1 -14   3        0.03       -3.67      3.67 o
   0 -14   3       10.93       10.95      2.87 o
   1 -14   3        0.14       -3.26      3.26 o
   3 -14   3        2.37       10.52     19.09 o
   4 -14   3        0.94       -2.82     16.18 o
   5 -14   3        0.20       -1.76      2.26 o
  -2 -13   3       67.86       62.78     12.38 o
  -1 -13   3        4.76       -3.12      3.12 o
   0 -13   3        7.82        7.24      2.56 o
   1 -13   3       12.53       19.23      4.39 o
   2 -13   3       30.40       46.10     18.15 o
   3 -13   3        7.69       12.24     16.72 o
   4 -13   3       37.47       40.25      9.98 o
   5 -13   3       90.46       85.46      5.45 o
   6 -13   3       58.64       66.21      4.65 o
  -4 -12   3        5.26       11.18     11.77 o
  -3 -12   3       12.84        9.60      5.44 o
  -2 -12   3        8.73        8.62      3.60 o
  -1 -12   3        5.36       -1.51      2.85 o
   0 -12   3       13.68        6.55      4.34 o
   1 -12   3       10.06       10.44      8.54 o
   2 -12   3      321.12      309.65     25.47 o
   3 -12   3      172.99      149.18     21.14 o
   4 -12   3       82.68       86.75      6.20 o
   5 -12   3       18.31       14.39      3.11 o
   6 -12   3       21.41       22.71      3.68 o
   7 -12   3        0.22        1.43      4.82 o
  -5 -11   3       55.76       77.01     16.89 o
  -4 -11   3        0.34        2.30      5.75 o
  -3 -11   3        0.42       -4.39      4.77 o
  -2 -11   3        0.01       -0.45      2.66 o
  -1 -11   3      185.63      204.14      5.29 o
   0 -11   3        4.64        1.77      1.66 o
   1 -11   3      145.12      156.02      4.00 o
   2 -11   3       79.14       90.85     15.31 o
   3 -11   3      111.37      102.14     14.23 o
   4 -11   3       11.91       13.89      2.89 o
   5 -11   3        7.34        8.39      2.22 o
   6 -11   3      175.34      191.38      7.00 o
   7 -11   3       44.13       39.92      6.16 o
   8 -11   3        0.07       11.66      6.12 o
  -5 -10   3        5.62       13.70      6.80 o
  -4 -10   3        2.88        0.56      3.69 o
  -3 -10   3        7.25        8.01      2.96 o
  -2 -10   3      444.90      451.09      9.13 o
  -1 -10   3        0.31       -1.54      1.54 o
   0 -10   3      381.81      368.96      6.83 o
   1 -10   3       23.63        9.04     11.51 o
   2 -10   3       56.78       53.06     12.26 o
   3 -10   3      146.08      154.76      3.45 o
   4 -10   3       51.80       61.76      3.07 o
   5 -10   3      182.54      197.09      6.15 o
   6 -10   3       72.93       82.16      8.01 o
   7 -10   3        8.27        4.82      7.39 o
   8 -10   3       29.05       36.43      7.01 o
  -6  -9   3        0.63       -6.38      6.38 o
  -5  -9   3       61.14       72.32      5.78 o
  -4  -9   3      252.58      229.39      8.31 o
  -3  -9   3      563.88      526.98     11.44 o
  -2  -9   3      431.67      407.75      8.25 o
  -1  -9   3       10.40        9.53      1.58 o
   0  -9   3        2.23       -1.74      1.74 o
   1  -9   3       13.90       28.75     12.80 o
   2  -9   3        0.14        1.88     10.71 o
   3  -9   3        6.46        6.25      3.37 o
   4  -9   3      246.26      237.63      4.36 o
   5  -9   3      206.66      199.17      5.03 o
   6  -9   3       20.98       18.57      2.71 o
   7  -9   3       68.59       91.06      9.83 o
   8  -9   3       25.13       40.37      5.39 o
   9  -9   3        0.58       -6.09      6.09 o
  -7  -8   3       12.88        5.99      5.48 o
  -6  -8   3        4.95       -0.27      4.47 o
  -5  -8   3       98.74       90.22      6.07 o
  -4  -8   3      189.79      180.71      4.89 o
  -3  -8   3       27.81       31.21      2.41 o
  -2  -8   3      538.91      518.10      7.97 o
  -1  -8   3      170.84      183.71      3.57 o
   0  -8   3      518.03      570.80      8.75 o
   1  -8   3        8.59       12.12      8.60 o
   2  -8   3       73.37       73.96     11.77 o
   3  -8   3      114.19      119.03      3.14 o
   4  -8   3       18.22       18.53      2.61 o
   5  -8   3      373.68      405.13      7.65 o
   6  -8   3        0.12       -2.21      2.21 o
   7  -8   3        0.01       -2.74      2.74 o
   8  -8   3       16.42       14.40      4.84 o
   9  -8   3       23.05       23.39      5.97 o
  -7  -7   3        6.52        5.13      6.36 o
  -6  -7   3       63.16       49.37      5.83 o
  -5  -7   3        5.70       -0.23      2.78 o
  -4  -7   3       94.41       82.47      3.45 o
  -3  -7   3       13.31       16.84      1.70 o
  -2  -7   3      132.24      143.45      3.37 o
  -1  -7   3       34.59       37.13      1.64 o
   0  -7   3     1162.43     1127.06     17.24 o
   1  -7   3      311.16      317.63     17.53 o
   2  -7   3      663.40      737.56     28.78 o
   3  -7   3      123.49      110.49      3.26 o
   4  -7   3      200.55      210.43      3.97 o
   5  -7   3      110.58      105.27      3.59 o
   6  -7   3      299.17      309.61      5.83 o
   7  -7   3      190.12      214.16      6.30 o
   8  -7   3       42.15       44.94      9.14 o
   9  -7   3        6.51       10.97      4.91 o
  -8  -6   3       55.48       67.58      9.68 o
  -7  -6   3       86.53       68.78      6.61 o
  -6  -6   3      112.26      116.42      7.09 o
  -5  -6   3      404.89      403.97      8.90 o
  -4  -6   3      128.96      121.34      3.80 o
  -3  -6   3      525.89      545.65      7.44 o
  -2  -6   3     1376.32     1436.59     17.44 o
  -1  -6   3        2.63        0.56      0.94 o
   0  -6   3      443.59      481.40      9.39 o
   1  -6   3       64.52       60.64      8.41 o
   2  -6   3      882.11      898.07     14.00 o
   3  -6   3        6.20       11.47      1.36 o
   4  -6   3       79.95       86.68      2.40 o
   5  -6   3       63.23       74.38      2.57 o
   6  -6   3       27.91       30.48      2.64 o
   7  -6   3       81.83       80.93      4.26 o
   8  -6   3       57.19       59.58      5.71 o
   9  -6   3        1.63       -4.77      4.77 o
  -8  -5   3        9.62        5.16      5.81 o
  -7  -5   3        9.36       12.85      5.46 o
  -6  -5   3      810.86      761.33     13.85 o
  -5  -5   3       45.13       40.52      3.27 o
  -4  -5   3      176.71      172.70      4.24 o
  -3  -5   3       37.15       38.62      2.16 o
  -2  -5   3      180.70      195.54      3.30 o
  -1  -5   3      460.92      477.32      5.83 o
   0  -5   3       58.23       70.51      2.36 o
   1  -5   3      395.79      337.54     15.30 o
   2  -5   3      212.86      218.69      3.95 o
   3  -5   3     1475.11     1384.92     15.25 o
   4  -5   3      102.33       98.10      3.58 o
   5  -5   3        0.08       -1.48      1.48 o
   6  -5   3      221.52      218.20      5.22 o
   7  -5   3      249.32      259.76      7.02 o
   8  -5   3        0.00       -0.70      3.53 o
   9  -5   3        0.05       -1.65      4.75 o
  -9  -4   3        0.05        1.63     21.12 o
  -8  -4   3       36.66       43.29      6.64 o
  -7  -4   3       95.65       86.17      6.39 o
  -6  -4   3        1.36       -4.26      4.26 o
  -5  -4   3       81.98       96.21      3.60 o
  -4  -4   3        0.87       -0.03      1.90 o
  -3  -4   3      736.79      759.25      9.84 o
  -2  -4   3      264.66      262.19      4.24 o
  -1  -4   3      100.63       87.12      1.85 o
   0  -4   3        5.03        7.10      1.48 o
   1  -4   3       53.80       60.69      6.81 o
   2  -4   3      140.37      131.49      2.28 o
   3  -4   3     1238.71     1269.27     12.67 o
   4  -4   3     1701.51     1710.57     18.15 o
   5  -4   3        1.96        4.91      1.75 o
   6  -4   3      117.54      111.87      3.95 o
   7  -4   3       48.87       47.79      3.99 o
   8  -4   3      312.11      328.02      8.46 o
   9  -4   3        6.36        6.68      5.04 o
  -9  -3   3        8.25       -4.51     13.14 o
  -8  -3   3        4.35       -3.79      5.57 o
  -7  -3   3       66.08       60.27      6.02 o
  -6  -3   3       37.58       38.60      3.79 o
  -5  -3   3      178.74      190.81      4.62 o
  -4  -3   3     1999.97     1964.22     21.44 o
  -3  -3   3       22.77       22.60      1.70 o
  -2  -3   3      106.56      109.34      2.47 o
  -1  -3   3      419.21      420.58      4.56 o
   0  -3   3     5086.31     5296.46     63.38 o
   1  -3   3      740.43      749.56     10.27 o
   2  -3   3     1662.76     1655.63     14.56 o
   3  -3   3        6.98       11.63      1.25 o
   4  -3   3     2361.81     2517.80     24.91 o
   5  -3   3      641.23      706.59      9.94 o
   6  -3   3      561.00      564.21     11.60 o
   7  -3   3       13.47       15.64      3.77 o
   8  -3   3        2.14        4.27      5.12 o
   9  -3   3        1.53       -4.97      4.97 o
  -9  -2   3        6.56       15.43     13.06 o
  -8  -2   3        3.30       13.74      5.66 o
  -7  -2   3        1.14        4.75      4.59 o
  -6  -2   3        7.99        2.34      3.00 o
  -5  -2   3      911.09      829.28     14.41 o
  -4  -2   3      756.71      662.58      9.28 o
  -3  -2   3     2186.05     2313.26     24.12 o
  -2  -2   3      202.18      184.08      3.12 o
  -1  -2   3    20105.70    21051.61    169.13 o
   0  -2   3     4228.50     4223.24     37.56 o
   1  -2   3       38.52       35.97      0.81 o
   2  -2   3     4071.79     3993.64     34.25 o
   3  -2   3      231.23      217.45      3.56 o
   4  -2   3      249.09      249.68      4.23 o
   5  -2   3      817.30      849.10     10.37 o
   6  -2   3     1752.28     1834.73     20.00 o
   7  -2   3      127.64      120.86      4.86 o
   8  -2   3      150.96      169.49      8.38 o
   9  -2   3       37.52       41.98      7.72 o
  -9  -1   3       43.92       56.89      9.48 o
  -8  -1   3        1.53       -4.55      5.98 o
  -7  -1   3      337.45      314.29      8.91 o
  -6  -1   3       40.00       40.01      3.24 o
  -5  -1   3      541.37      550.12      8.31 o
  -4  -1   3      603.48      628.57      8.62 o
  -3  -1   3     4592.95     4799.15     47.88 o
  -2  -1   3     2445.97     2442.98     23.48 o
  -1  -1   3     9912.03    10255.40     79.62 o
   0  -1   3     1630.72     1593.83     13.86 o
   1  -1   3    11229.28    11267.03     94.96 o
   2  -1   3     1156.09     1180.92     11.44 o
   3  -1   3       48.98       44.48      1.87 o
   4  -1   3      183.13      197.17      4.87 o
   5  -1   3       77.88       82.56      3.15 o
   6  -1   3      233.82      248.49      8.79 o
   7  -1   3      392.17      426.36      9.66 o
   8  -1   3      126.76      134.92     10.20 o
   9  -1   3        3.04        5.53     12.85 o
 -10   0   3        5.46        5.57     14.22 o
  -9   0   3       10.44        2.96      8.11 o
  -8   0   3      127.82      118.78      7.32 o
  -7   0   3       19.96       13.06      4.14 o
  -6   0   3      169.67      165.17      4.72 o
  -5   0   3       25.29       24.26      2.55 o
  -4   0   3       10.74       10.91      1.75 o
  -3   0   3      794.05      831.17      9.24 o
  -2   0   3     2018.51     1896.85     18.53 o
  -1   0   3      320.48      315.68      3.84 o
   0   0   3       18.61       18.30      0.82 o
   1   0   3     1043.23     1017.50     10.77 o
   2   0   3     5222.88     5119.68     48.30 o
   3   0   3     1553.14     1471.15     16.14 o
   4   0   3      321.20      378.27      6.45 o
   5   0   3      154.82      171.51      5.03 o
   6   0   3       28.69       21.07      2.86 o
   7   0   3      141.74      142.06      6.04 o
   8   0   3      103.29      101.06      8.61 o
   9   0   3        8.80      -12.94     12.94 o
 -10   1   3       75.28       73.89     15.93 o
  -9   1   3      126.30      118.46     10.60 o
  -8   1   3      167.26      170.80      8.20 o
  -7   1   3      117.90      110.30      4.93 o
  -6   1   3       14.60        9.66      2.37 o
  -5   1   3       28.33       18.58      1.94 o
  -4   1   3      152.49      171.30      3.66 o
  -3   1   3       20.67       20.04      1.53 o
  -2   1   3      945.41      952.69      9.05 o
  -1   1   3     2634.50     2543.36     23.99 o
   0   1   3     1781.50     1709.86     15.65 o
   1   1   3     6668.13     6287.37     61.75 o
   2   1   3     1208.89     1253.70     12.99 o
   3   1   3     1298.11     1437.42     15.95 o
   4   1   3      672.30      667.52     10.79 o
   5   1   3      255.18      243.18      5.72 o
   6   1   3      396.85      372.60      9.42 o
   7   1   3      180.41      167.04      5.96 o
   8   1   3        2.03        0.45      6.80 o
   9   1   3        8.23       10.44     14.41 o
 -10   2   3       22.04       34.23     14.43 o
  -9   2   3        0.88        4.48      6.21 o
  -8   2   3      164.56      155.18      7.01 o
  -7   2   3      259.01      232.90      7.97 o
  -6   2   3       27.57       29.75      2.30 o
  -5   2   3       71.31       75.99      2.34 o
  -4   2   3      476.81      486.31      6.28 o
  -3   2   3     6433.05     6402.39     59.30 o
  -2   2   3    14900.19    15115.05    137.96 o
  -1   2   3     1409.60     1500.30     13.83 o
   0   2   3     4007.43     3661.29     32.70 o
   1   2   3     1030.98      961.95      9.96 o
   2   2   3     1074.42      996.52     12.01 o
   3   2   3        0.00        0.93      1.46 o
   4   2   3       15.87       26.80      2.27 o
   5   2   3      169.29      161.67      5.57 o
   6   2   3      249.16      260.23      7.87 o
   7   2   3       68.97       72.38      6.34 o
   8   2   3       28.38       16.27      7.41 o
   9   2   3       12.79       -5.12     13.18 o
 -10   3   3        2.68        7.72     13.19 o
  -9   3   3        0.66        0.77      5.62 o
  -8   3   3       10.03        9.57      4.30 o
  -7   3   3       79.84       85.27      4.11 o
  -6   3   3        7.80        8.19      1.83 o
  -5   3   3      476.23      439.18      5.64 o
  -4   3   3      319.60      333.00      4.77 o
  -3   3   3     1814.20     1719.41     16.93 o
  -2   3   3     1062.07     1137.27     10.74 o
  -1   3   3      841.92      814.26      8.23 o
   0   3   3     1161.60     1154.35     10.94 o
   1   3   3     1972.87     1904.38     19.73 o
   2   3   3       11.42       18.40      1.64 o
   3   3   3      596.00      598.53      8.14 o
   4   3   3        0.17        0.29      1.87 o
   5   3   3      305.40      335.48      8.47 o
   6   3   3      340.93      329.39     10.43 o
   7   3   3       60.00       69.78      6.66 o
   8   3   3       52.37       57.35     10.03 o
 -10   4   3       39.73       42.15     10.32 o
  -9   4   3       10.45       21.11      5.24 o
  -8   4   3      249.47      260.79      7.20 o
  -7   4   3      150.11      148.52      4.62 o
  -6   4   3      119.70      113.95      3.59 o
  -5   4   3      378.58      350.72      5.48 o
  -4   4   3      349.15      305.37      4.78 o
  -3   4   3      723.07      687.77      8.03 o
  -2   4   3        1.02        7.38      1.17 o
  -1   4   3      150.94      171.83      2.64 o
   0   4   3       42.59       35.15      1.29 o
   1   4   3     1928.42     1960.81     20.35 o
   2   4   3      488.06      518.53      6.63 o
   3   4   3      974.19     1004.19     12.21 o
   4   4   3        6.84        8.50      2.16 o
   5   4   3     1078.98     1046.01     15.74 o
   6   4   3      139.10      141.58     11.86 o
   7   4   3      253.40      254.61     10.14 o
   8   4   3        0.15       -5.97     20.30 o
 -10   5   3        4.75       12.35      8.39 o
  -9   5   3        1.17        3.85      4.70 o
  -8   5   3      177.63      182.84      6.18 o
  -7   5   3        5.87       12.22      3.09 o
  -6   5   3       85.03       86.09      3.30 o
  -5   5   3        0.70       -1.64      1.64 o
  -4   5   3       24.87       21.42      1.57 o
  -3   5   3       73.76       57.74      2.48 o
  -2   5   3     6399.67     6625.51     68.06 o
  -1   5   3        0.32       -0.09      0.75 o
   0   5   3     2423.84     2349.23     23.64 o
   1   5   3      354.12      356.67      5.30 o
   2   5   3     2478.51     2622.24     28.94 o
   3   5   3       96.19       83.86      3.04 o
   4   5   3        3.29        4.50      2.41 o
   5   5   3        3.69        7.48      3.57 o
   6   5   3        1.59        9.82      4.89 o
   7   5   3       40.18       39.80      6.54 o
   8   5   3        0.86       -0.68     13.81 o
 -10   6   3        4.75        0.08      6.26 o
  -9   6   3        0.12        1.81      4.93 o
  -8   6   3      260.31      276.00      7.34 o
  -7   6   3      335.62      325.50      7.21 o
  -6   6   3        2.14        2.58      2.01 o
  -5   6   3        3.03       -0.79      1.62 o
  -4   6   3      188.03      209.06      3.56 o
  -3   6   3     2628.49     2792.71     46.61 o
  -2   6   3       68.91       78.37      2.26 o
  -1   6   3      201.84      199.24      3.42 o
   0   6   3      261.55      258.57      4.29 o
   1   6   3     1107.57     1190.67     13.92 o
   2   6   3       16.82       12.19      1.77 o
   3   6   3        0.00        0.80      1.84 o
   4   6   3        5.12        4.03      2.74 o
   5   6   3      475.26      514.20     13.55 o
   6   6   3       29.19       32.01      5.82 o
   7   6   3       21.86       32.05      7.20 o
 -10   7   3       33.34       23.82     11.23 o
  -9   7   3       22.33       25.12      5.06 o
  -8   7   3        2.29        2.30      5.15 o
  -7   7   3        2.31        1.71      2.79 o
  -6   7   3      171.81      172.40      4.29 o
  -5   7   3        4.81        8.29      1.59 o
  -4   7   3       96.99      101.52      3.04 o
  -3   7   3       78.80       73.62      2.46 o
  -2   7   3     1001.19     1045.97     13.88 o
  -1   7   3        0.02        0.98      1.09 o
   0   7   3       53.11       61.30      2.13 o
   1   7   3      150.07      142.88      4.00 o
   2   7   3      301.35      321.66      8.22 o
   3   7   3      286.42      317.48      6.29 o
   4   7   3      376.74      396.68      8.89 o
   5   7   3       27.17       24.09      4.61 o
   6   7   3        1.56        1.39      4.78 o
   7   7   3       20.04       24.61      7.26 o
  -9   8   3       11.71       17.43      4.68 o
  -8   8   3       67.49       73.11      5.32 o
  -7   8   3      302.49      293.34      8.00 o
  -6   8   3      155.52      153.11      4.35 o
  -5   8   3      448.07      463.61      8.53 o
  -4   8   3       24.33       24.85      2.05 o
  -3   8   3       67.96       70.37      2.47 o
  -2   8   3        6.84        5.31      1.28 o
  -1   8   3       17.18       16.78      1.64 o
   0   8   3        2.54        1.92      1.34 o
   1   8   3      184.11      187.45      5.53 o
   2   8   3        2.81        5.03      1.81 o
   3   8   3       21.24       21.52      3.55 o
   4   8   3      134.18      128.14      6.75 o
   5   8   3        0.02       -4.31      4.31 o
   6   8   3        0.04        2.95      5.31 o
  -9   9   3        3.72        6.38      4.98 o
  -8   9   3       61.31       63.39      6.18 o
  -7   9   3      196.02      190.89      7.88 o
  -6   9   3       14.65       17.34      4.39 o
  -5   9   3      218.22      232.29      8.22 o
  -4   9   3       25.28       30.98      2.32 o
  -3   9   3      150.78      159.86      4.45 o
  -2   9   3       56.71       60.42      2.41 o
  -1   9   3      367.09      375.83      6.55 o
   0   9   3       31.44       33.29      2.31 o
   1   9   3       44.81       42.90      3.13 o
   2   9   3      428.60      422.51      9.12 o
   3   9   3      101.66      100.18      5.45 o
   4   9   3        2.62       -3.80      3.80 o
   5   9   3        2.77        2.98      4.55 o
  -8  10   3        0.18       -1.20      5.75 o
  -7  10   3       46.45       67.12      5.46 o
  -6  10   3       14.56       12.49      2.94 o
  -5  10   3       20.95       29.39      3.01 o
  -4  10   3       11.81       12.67      2.07 o
  -3  10   3      353.14      338.27      6.79 o
  -2  10   3      213.07      224.08      6.11 o
  -1  10   3      565.78      561.58      9.09 o
   0  10   3      938.02      871.90     14.41 o
   1  10   3      112.85      116.13      4.69 o
   2  10   3      320.94      306.97     10.64 o
   3  10   3       31.72       23.77      5.00 o
   4  10   3        1.14        4.14      5.60 o
   5  10   3       38.57       63.14     10.25 o
  -8  11   3        6.38        5.93      5.89 o
  -7  11   3       27.88       39.87      6.36 o
  -6  11   3        3.08        0.53      3.30 o
  -5  11   3       44.11       54.80      3.64 o
  -4  11   3        7.48        4.74      1.98 o
  -3  11   3      265.23      283.55      6.25 o
  -2  11   3       48.88       48.78      2.82 o
  -1  11   3       36.81       36.44      3.73 o
   0  11   3      959.39      971.62     20.58 o
   1  11   3       66.23       56.26      7.59 o
   2  11   3        5.82       -0.04      4.42 o
   3  11   3       21.41       20.06      7.07 o
   4  11   3       13.53       19.89      8.20 o
  -7  12   3        9.72       -1.96      4.93 o
  -6  12   3        0.19       -2.43      4.20 o
  -5  12   3       66.83       64.66      4.64 o
  -4  12   3      133.31      137.15     10.60 o
  -3  12   3      280.32      243.05      7.65 o
  -2  12   3        3.73        1.36      2.96 o
  -1  12   3       22.24       18.33      3.57 o
   0  12   3       90.94       86.08      5.44 o
   1  12   3        4.87       14.37      5.27 o
   2  12   3        0.79       -2.20      5.56 o
  -6  13   3       19.85       15.21      4.89 o
  -5  13   3        6.40        3.22      3.41 o
  -4  13   3      141.17      157.23     10.94 o
  -3  13   3       47.43       60.00      4.40 o
  -2  13   3       27.50       27.88      3.79 o
  -1  13   3      135.44      134.47      7.09 o
   0  13   3       42.75       36.67      5.92 o
   1  13   3       11.49       20.98      6.01 o
  -4  14   3        2.82        3.70      3.16 o
  -3  14   3       24.51       30.78      4.90 o
  -2  14   3       16.29       15.43      3.68 o
  -1  14   3        0.69        7.23      4.54 o
  -1 -14   4        0.03        1.77      3.27 o
   0 -14   4       11.81       12.93      2.75 o
   2 -14   4        1.69       12.38     17.31 o
   3 -14   4        7.14        6.04     18.55 o
   4 -14   4       38.38       71.75     21.16 o
   5 -14   4       14.62       19.63      2.77 o
  -2 -13   4       96.31       90.82      7.25 o
  -1 -13   4       20.62       25.41      7.74 o
   0 -13   4       18.78       25.51      2.80 o
   1 -13   4       15.71       26.37     15.43 o
   2 -13   4       21.65       12.38     15.38 o
   3 -13   4        2.96        9.96     16.53 o
   4 -13   4       30.45       46.34     18.15 o
   5 -13   4       16.67       18.49      2.82 o
   6 -13   4        0.29        1.40      3.12 o
  -4 -12   4        3.64       12.78      6.26 o
  -3 -12   4        1.41       -2.10      4.99 o
  -2 -12   4       59.11       59.26      5.08 o
  -1 -12   4       56.84       52.54      4.18 o
   0 -12   4       15.55        9.87      2.19 o
   1 -12   4       32.67       30.16     14.56 o
   2 -12   4       10.86       34.17     16.60 o
   3 -12   4       62.81       42.72     17.07 o
   4 -12   4       27.73       24.75      4.53 o
   5 -12   4        8.92        8.58      4.62 o
   6 -12   4        8.50        5.45      4.57 o
   7 -12   4        4.02       -0.29      4.74 o
  -5 -11   4        5.03        1.65      6.65 o
  -4 -11   4       88.27       96.31      9.22 o
  -3 -11   4       44.16       41.79      6.41 o
  -2 -11   4      144.55      147.65      5.83 o
  -1 -11   4        0.65        1.72      2.25 o
   0 -11   4       58.55       58.95      5.40 o
   1 -11   4        4.37       12.75     12.02 o
   2 -11   4      521.30      524.27     29.89 o
   3 -11   4       28.54       22.85      8.91 o
   4 -11   4       72.78       61.14      4.03 o
   5 -11   4       61.01       60.26      3.74 o
   6 -11   4        5.54        2.31      3.10 o
   7 -11   4        0.16       -2.78      6.13 o
   8 -11   4       17.49       14.63      6.40 o
  -5 -10   4       30.25       29.75      5.75 o
  -4 -10   4       38.43       27.28      8.03 o
  -3 -10   4       93.68      108.15      9.77 o
  -2 -10   4      211.51      193.06      5.52 o
  -1 -10   4        7.19        1.35      1.70 o
   0 -10   4      388.23      395.70      6.35 o
   1 -10   4      297.76      295.07     21.14 o
   2 -10   4      579.51      575.99     28.20 o
   3 -10   4      159.88      159.81      3.55 o
   4 -10   4       58.10       53.01      2.28 o
   5 -10   4       98.52      105.10      3.73 o
   6 -10   4      106.52      120.49      4.52 o
   7 -10   4        8.51       18.80      5.54 o
   8 -10   4       27.68       27.10      6.82 o
  -6  -9   4       77.51       99.25      8.59 o
  -5  -9   4      114.74      116.38      5.50 o
  -4  -9   4      627.10      616.39     13.01 o
  -3  -9   4       31.05       34.92      3.23 o
  -2  -9   4       43.50       37.01      2.52 o
  -1  -9   4       40.22       44.39      2.49 o
   0  -9   4      676.61      657.45     10.13 o
   1  -9   4       15.09       17.71     11.11 o
   2  -9   4       44.35       22.78     11.18 o
   3  -9   4       21.75       27.04      1.67 o
   4  -9   4      382.07      362.97      7.45 o
   5  -9   4      290.58      272.72      6.02 o
   6  -9   4       70.60       74.75      3.87 o
   7  -9   4      389.42      431.82     11.93 o
   8  -9   4       11.01        2.50      3.89 o
   9  -9   4        3.08        4.19      7.90 o
  -7  -8   4       32.73       35.09      6.35 o
  -6  -8   4        9.43        6.72      4.73 o
  -5  -8   4      323.50      312.76      9.94 o
  -4  -8   4       23.03       18.95      2.41 o
  -3  -8   4       20.22       17.86      2.14 o
  -2  -8   4      261.91      263.50      5.48 o
  -1  -8   4       68.77       77.37      2.39 o
   0  -8   4       10.91       10.68      1.57 o
   1  -8   4       11.65       -1.67      8.03 o
   2  -8   4        0.02       11.25      9.21 o
   3  -8   4        8.44       14.15      1.55 o
   4  -8   4      143.58      134.29      3.16 o
   5  -8   4       72.58       76.31      3.38 o
   6  -8   4       26.92       32.41      3.10 o
   7  -8   4        5.22        9.54      3.19 o
   8  -8   4       52.89       60.17      7.50 o
   9  -8   4       14.91       19.16      6.09 o
  -7  -7   4        2.78        3.63      6.00 o
  -6  -7   4      170.82      161.08      8.14 o
  -5  -7   4        0.00       -2.73      2.73 o
  -4  -7   4        1.95        0.27      1.87 o
  -3  -7   4       85.37       78.85      2.67 o
  -2  -7   4       67.85       56.77      2.49 o
  -1  -7   4        0.41        0.57      1.01 o
   0  -7   4       55.02       50.85      2.24 o
   1  -7   4        5.59        8.20      7.70 o
   2  -7   4        6.92        3.94      1.49 o
   3  -7   4      847.65      835.58     10.44 o
   4  -7   4      456.94      469.67      7.20 o
   5  -7   4      426.00      425.70      7.20 o
   6  -7   4       79.11       74.44      3.92 o
   7  -7   4      118.40      121.91      5.75 o
   8  -7   4       35.54       41.57      5.11 o
   9  -7   4        9.03        9.25      4.83 o
  -8  -6   4       22.95       23.11      8.01 o
  -7  -6   4       12.70        9.16      6.05 o
  -6  -6   4       54.72       52.92      6.80 o
  -5  -6   4       25.02       23.29      3.30 o
  -4  -6   4      654.47      685.34      9.44 o
  -3  -6   4       22.67       19.80      2.09 o
  -2  -6   4      145.27      161.76      3.13 o
  -1  -6   4      351.24      359.10      5.21 o
   0  -6   4       65.60       57.20      1.63 o
   1  -6   4     1086.87      984.18     33.58 o
   2  -6   4      779.75      803.30     11.36 o
   3  -6   4       38.29       35.33      2.24 o
   4  -6   4        4.21        2.96      1.16 o
   5  -6   4      343.66      373.17      5.83 o
   6  -6   4      140.71      137.91      4.00 o
   7  -6   4        1.53       -0.43      3.38 o
   8  -6   4       69.53       76.28      5.95 o
   9  -6   4       10.28        9.32      5.37 o
  -8  -5   4       19.97       16.04      6.28 o
  -7  -5   4       50.93       38.05      5.87 o
  -6  -5   4        7.06        7.37      4.59 o
  -5  -5   4       25.98       20.76      2.90 o
  -4  -5   4      170.27      184.35      4.52 o
  -3  -5   4      281.12      243.40      4.56 o
  -2  -5   4      345.30      394.96      5.19 o
  -1  -5   4      129.40      152.82      2.83 o
   0  -5   4      101.83       82.64      2.26 o
   1  -5   4      626.39      659.84     24.29 o
   2  -5   4      156.48      144.78      3.17 o
   3  -5   4       83.37       72.18      2.67 o
   4  -5   4       81.74       82.38      2.40 o
   5  -5   4      139.69      173.69      3.98 o
   6  -5   4       33.88       36.41      2.82 o
   7  -5   4      419.55      412.71     11.24 o
   8  -5   4        0.17       -3.64      3.69 o
   9  -5   4        9.20       14.79      5.50 o
  -9  -4   4       12.94        8.71     14.07 o
  -8  -4   4        5.30        0.20      5.64 o
  -7  -4   4        0.15       -4.48      4.48 o
  -6  -4   4        8.73        5.86      3.30 o
  -5  -4   4      514.69      523.10      7.96 o
  -4  -4   4        0.95       -0.01      1.60 o
  -3  -4   4      441.27      526.54      7.50 o
  -2  -4   4     4449.14     4595.98     48.24 o
  -1  -4   4      176.28      170.32      2.72 o
   0  -4   4     2488.12     2508.02     32.58 o
   1  -4   4     3260.69     3323.77     42.88 o
   2  -4   4      175.97      148.63      2.76 o
   3  -4   4      536.29      652.56      7.86 o
   4  -4   4      287.34      296.91      4.83 o
   5  -4   4      161.46      147.49      3.83 o
   6  -4   4     1143.25     1166.75     16.67 o
   7  -4   4        0.32       -0.35      3.14 o
   8  -4   4        0.51        2.83      3.90 o
   9  -4   4       95.08       97.06      6.88 o
  -9  -3   4        0.18       -6.80     13.25 o
  -8  -3   4        1.08        7.48      5.94 o
  -7  -3   4       85.20       75.54      6.12 o
  -6  -3   4      107.63      106.20      3.95 o
  -5  -3   4       24.41       27.23      2.57 o
  -4  -3   4       67.89       71.27      2.84 o
  -3  -3   4       95.68       92.02      3.14 o
  -2  -3   4      650.67      635.03      7.55 o
  -1  -3   4     2947.62     2733.77     24.37 o
   0  -3   4     4224.15     4144.18     48.82 o
   1  -3   4      185.27      148.36      2.13 o
   2  -3   4      735.61      773.79      7.70 o
   3  -3   4     4457.43     4722.01     42.25 o
   4  -3   4      307.48      316.44      4.86 o
   5  -3   4      736.60      764.04      9.52 o
   6  -3   4      160.42      167.65      4.33 o
   7  -3   4      173.12      171.97      6.52 o
   8  -3   4       69.52       66.06      6.61 o
   9  -3   4        3.91        5.51      5.20 o
  -9  -2   4       10.48        2.75     12.97 o
  -8  -2   4      219.69      226.21      9.26 o
  -7  -2   4      386.46      376.60     12.87 o
  -6  -2   4      411.50      394.37      9.20 o
  -5  -2   4      204.55      191.07      4.44 o
  -4  -2   4      670.55      770.13      9.61 o
  -3  -2   4      550.06      533.97      7.00 o
  -2  -2   4     1099.39     1141.02     11.00 o
  -1  -2   4     5925.52     5790.11     45.26 o
   0  -2   4     2504.03     2447.74     19.49 o
   1  -2   4      806.05      843.30      7.45 o
   2  -2   4       13.97        5.32      0.95 o
   3  -2   4     3205.90     3181.13     30.74 o
   4  -2   4        4.84        2.67      1.35 o
   5  -2   4      743.56      740.19      9.44 o
   6  -2   4      987.12     1014.48     13.23 o
   7  -2   4       74.56       77.57      4.38 o
   8  -2   4      219.56      232.68     12.42 o
   9  -2   4       22.11       29.99      9.52 o
  -9  -1   4        4.33       -0.25      6.76 o
  -8  -1   4       51.54       46.72      6.18 o
  -7  -1   4        0.57       -3.51      3.51 o
  -6  -1   4      310.64      289.57      6.37 o
  -5  -1   4      355.69      353.44      8.47 o
  -4  -1   4      412.18      423.96      6.36 o
  -3  -1   4     4977.82     4787.87     50.65 o
  -2  -1   4     6216.90     6151.56     54.86 o
  -1  -1   4     2250.25     2148.74     17.84 o
   0  -1   4     7372.77     7320.56     59.49 o
   1  -1   4    16803.99    17499.57    153.55 o
   2  -1   4     1964.01     1889.09     22.14 o
   3  -1   4     3696.32     4085.50     41.16 o
   4  -1   4      616.57      686.83      9.74 o
   5  -1   4       19.29       21.51      2.21 o
   6  -1   4      187.37      192.75      8.60 o
   7  -1   4       65.93       65.23      4.62 o
   8  -1   4       13.01       21.73      6.25 o
   9  -1   4        0.04        6.32     12.82 o
 -10   0   4       22.72       36.60     14.77 o
  -9   0   4       83.40       80.79      8.83 o
  -8   0   4       27.24       25.43      5.77 o
  -7   0   4      266.66      261.44      7.38 o
  -6   0   4       75.53       72.24      3.61 o
  -5   0   4        1.97        1.36      1.92 o
  -4   0   4      713.74      727.57      9.74 o
  -3   0   4     1953.63     1930.02     19.37 o
  -2   0   4    15541.79    15864.63    146.66 o
  -1   0   4      949.47      837.87      9.88 o
   0   0   4      761.65      690.22      7.54 o
   1   0   4      373.21      369.74      5.65 o
   2   0   4       54.52       47.28      1.71 o
   3   0   4     8076.26     8486.33     83.78 o
   4   0   4      776.96      731.33     10.20 o
   5   0   4      399.77      380.79      7.20 o
   6   0   4       42.14       45.90      4.05 o
   7   0   4        0.07       -2.16      4.13 o
   8   0   4       54.52       50.56      7.93 o
   9   0   4       15.13       31.39     13.65 o
 -10   1   4        7.40        6.05     14.25 o
  -9   1   4        2.66        4.51      7.84 o
  -8   1   4        0.49       -3.87      3.87 o
  -7   1   4       38.73       35.99      3.65 o
  -6   1   4       74.77       79.63      3.57 o
  -5   1   4       15.47       17.60      1.88 o
  -4   1   4        2.34        2.01      1.38 o
  -3   1   4     2716.24     2574.06     26.01 o
  -2   1   4     3022.07     3235.89     30.40 o
  -1   1   4        0.18        1.89      0.66 o
   0   1   4     3448.82     3474.91     32.85 o
   1   1   4       27.18       21.11      1.11 o
   2   1   4      604.67      615.42      7.35 o
   3   1   4      362.32      389.78      6.95 o
   4   1   4      111.55      118.76      5.00 o
   5   1   4      211.46      226.18      5.71 o
   6   1   4        1.97        3.54      3.88 o
   7   1   4      113.63      120.61      5.51 o
   8   1   4       65.49       78.97      8.56 o
   9   1   4        0.66       -2.93     13.82 o
 -10   2   4       53.65       60.59     17.25 o
  -9   2   4       38.57       45.11      6.89 o
  -8   2   4        5.78        5.39      4.11 o
  -7   2   4      167.96      158.17      6.67 o
  -6   2   4       12.84       17.58      2.42 o
  -5   2   4        0.09        0.37      1.33 o
  -4   2   4      957.29      917.86     10.12 o
  -3   2   4      802.27      727.76      8.11 o
  -2   2   4     1037.23     1064.29     11.48 o
  -1   2   4     3603.40     3452.51     32.65 o
   0   2   4      195.15      213.00      3.03 o
   1   2   4     1881.13     1857.32     18.34 o
   2   2   4        2.65       -0.43      1.23 o
   3   2   4     1484.29     1521.25     18.00 o
   4   2   4      160.35      158.89      5.31 o
   5   2   4       31.80       28.03      3.08 o
   6   2   4      414.98      422.61     10.22 o
   7   2   4        6.96        6.14      5.27 o
   8   2   4       81.66       87.05      8.75 o
 -10   3   4        4.32        0.77     12.69 o
  -9   3   4        9.42       13.62      6.09 o
  -8   3   4       28.55       23.64      4.29 o
  -7   3   4        5.96        1.25      2.76 o
  -6   3   4       31.31       34.78      2.13 o
  -5   3   4       61.78       90.84      3.36 o
  -4   3   4      134.52      110.26      2.69 o
  -3   3   4      379.39      319.43      4.40 o
  -2   3   4     2603.82     2625.56     26.53 o
  -1   3   4      289.11      266.02      3.47 o
   0   3   4      216.97      176.31      2.96 o
   1   3   4      251.51      273.45      4.35 o
   2   3   4        0.05        0.09      1.22 o
   3   3   4       36.23       25.05      2.16 o
   4   3   4      194.20      209.55      6.27 o
   5   3   4       81.11       73.93      6.56 o
   6   3   4      315.29      323.78     10.09 o
   7   3   4       40.08       59.75      7.18 o
   8   3   4       26.12       21.83     13.39 o
 -10   4   4        5.52       -3.45      7.39 o
  -9   4   4        1.00       -5.26      5.38 o
  -8   4   4       70.46       73.30      4.61 o
  -7   4   4        0.16       -2.44      2.44 o
  -6   4   4       63.17       64.44      2.62 o
  -5   4   4     1452.38     1551.76     16.30 o
  -4   4   4     1867.79     1926.77     20.22 o
  -3   4   4      200.54      200.38      3.52 o
  -2   4   4       31.75       23.19      1.31 o
  -1   4   4      707.00      721.87      8.09 o
   0   4   4     2634.15     2882.54     30.78 o
   1   4   4       79.73      108.85      2.68 o
   2   4   4        4.10        7.18      1.43 o
   3   4   4      243.47      225.45      4.79 o
   4   4   4      104.00      114.06      4.21 o
   5   4   4      470.69      468.44     10.27 o
   6   4   4      211.86      227.25      8.89 o
   7   4   4        0.59       -1.98      5.66 o
   8   4   4       22.29       22.19     15.89 o
 -10   5   4       44.95       45.15      9.45 o
  -9   5   4        1.96       -1.17      4.88 o
  -8   5   4       85.73       89.78      6.97 o
  -7   5   4       82.60       87.26      4.61 o
  -6   5   4        2.40       -1.92      1.92 o
  -5   5   4      218.37      206.85      4.38 o
  -4   5   4      770.62      752.10      9.07 o
  -3   5   4     1678.31     1693.28     17.64 o
  -2   5   4       12.76        9.54      1.15 o
  -1   5   4        0.20       -0.87      0.87 o
   0   5   4       35.17       32.46      1.56 o
   1   5   4      486.95      477.27      6.78 o
   2   5   4       20.96       19.09      2.00 o
   3   5   4      386.87      372.46      6.33 o
   4   5   4       53.79       52.89      3.65 o
   5   5   4        0.74       -1.90      3.49 o
   6   5   4       10.82        3.62      4.90 o
   7   5   4        6.76        7.49      5.90 o
 -10   6   4       17.20       21.40      6.58 o
  -9   6   4       56.69       71.11      7.13 o
  -8   6   4       12.90       12.86      3.61 o
  -7   6   4      115.30      122.19      4.71 o
  -6   6   4      189.11      177.20      4.44 o
  -5   6   4      150.07      160.40      3.58 o
  -4   6   4     1466.49     1522.38     16.36 o
  -3   6   4      549.00      518.50      7.70 o
  -2   6   4      176.73      190.87      3.48 o
  -1   6   4      614.20      724.81      9.41 o
   0   6   4        7.46        5.30      1.40 o
   1   6   4        7.53        6.15      1.49 o
   2   6   4      125.82      143.85      3.80 o
   3   6   4       17.11        7.41      2.25 o
   4   6   4      400.88      410.18      8.37 o
   5   6   4        8.11        9.23      3.57 o
   6   6   4        6.01        3.16      5.20 o
   7   6   4        3.05       -8.36      8.36 o
 -10   7   4      176.06      172.76     27.53 o
  -9   7   4       89.68       86.35      7.24 o
  -8   7   4       28.30       31.58      4.63 o
  -7   7   4        4.02        1.32      2.77 o
  -6   7   4       15.23       21.61      2.30 o
  -5   7   4      466.55      469.40      7.27 o
  -4   7   4       11.11       11.33      1.54 o
  -3   7   4      178.71      183.79      3.60 o
  -2   7   4        0.08        0.66      1.22 o
  -1   7   4        0.75        3.35      1.41 o
   0   7   4       25.03       32.89      1.95 o
   1   7   4       76.20       76.71      2.60 o
   2   7   4       28.18       25.08      2.56 o
   3   7   4       32.50       28.86      2.93 o
   4   7   4      199.32      194.00      6.78 o
   5   7   4        3.00        9.30      4.24 o
   6   7   4       16.04       12.19      5.09 o
  -9   8   4        8.35        1.96      4.79 o
  -8   8   4       69.65       76.34      5.47 o
  -7   8   4        0.79       -3.79      3.79 o
  -6   8   4       86.24       79.73      3.02 o
  -5   8   4       62.01       62.01      3.34 o
  -4   8   4        6.98        7.86      1.95 o
  -3   8   4      103.15       89.92      5.03 o
  -2   8   4       33.92       42.70      2.18 o
  -1   8   4      591.78      609.78      9.41 o
   0   8   4       98.42       76.25      3.00 o
   1   8   4        2.19        2.09      1.40 o
   2   8   4      299.07      291.28      5.66 o
   3   8   4       84.39       89.43      4.72 o
   4   8   4      141.10      122.31      6.93 o
   5   8   4       45.72       51.07      6.27 o
   6   8   4       20.80       14.34      9.33 o
  -9   9   4        9.28       12.55      5.00 o
  -8   9   4       13.13       15.34      4.51 o
  -7   9   4       50.88       53.06      5.33 o
  -6   9   4        0.34       -1.44      2.52 o
  -5   9   4       12.61       17.33      2.46 o
  -4   9   4       28.30       30.68      2.43 o
  -3   9   4        0.30        1.36      1.54 o
  -2   9   4       26.04       33.67      2.15 o
  -1   9   4       23.09       24.88      2.87 o
   0   9   4      257.10      250.53      5.70 o
   1   9   4       33.01       35.40      3.19 o
   2   9   4       64.68       60.77      4.07 o
   3   9   4       81.49       97.05      7.15 o
   4   9   4       97.13       98.81      6.51 o
   5   9   4       13.14       18.01      5.88 o
  -8  10   4        2.83       10.81      6.25 o
  -7  10   4        3.08        4.43      3.81 o
  -6  10   4        9.63       13.70      3.12 o
  -5  10   4        9.26       10.60      2.41 o
  -4  10   4       36.18       24.97      3.22 o
  -3  10   4      774.62      729.94     12.24 o
  -2  10   4      274.09      287.33      6.40 o
  -1  10   4      398.73      397.77      7.44 o
   0  10   4       15.81       25.35      2.81 o
   1  10   4      389.25      384.67     11.88 o
   2  10   4       26.02       27.40      5.63 o
   3  10   4        0.51        6.16      4.49 o
   4  10   4        0.77        7.38      6.13 o
  -8  11   4       11.14       13.76      6.38 o
  -7  11   4        2.68       -1.83      4.94 o
  -6  11   4       37.29       38.77      5.81 o
  -5  11   4      127.26      111.93      6.84 o
  -4  11   4      144.69      133.18      4.52 o
  -3  11   4        5.01        6.69      2.03 o
  -2  11   4       46.56       42.37      2.89 o
  -1  11   4     1239.96     1319.10     20.67 o
   0  11   4        7.13       10.56      4.27 o
   1  11   4       31.79       14.88      3.98 o
   2  11   4        2.56        5.10      4.05 o
   3  11   4        0.93        4.06      6.42 o
  -7  12   4        0.07        4.30      5.45 o
  -6  12   4       11.45        9.74      5.14 o
  -5  12   4       23.98       28.41      4.12 o
  -4  12   4       22.23       23.12      3.84 o
  -3  12   4        8.23       17.41      5.78 o
  -2  12   4        4.21        3.80      3.23 o
  -1  12   4        4.07        5.08      3.26 o
   0  12   4        8.86       13.44      3.79 o
   1  12   4        9.48        5.99      5.32 o
   2  12   4        5.86       14.29      6.35 o
  -6  13   4        2.38       -3.84      4.97 o
  -5  13   4        0.03       -4.10      4.10 o
  -4  13   4        6.49        6.09      3.46 o
  -3  13   4       59.04       61.01      6.74 o
  -2  13   4       19.54       16.52      3.31 o
  -1  13   4        0.10       -3.38      4.23 o
   0  13   4        1.01       -1.70      4.78 o
   1  13   4        2.58        6.64      7.82 o
  -4  14   4        1.84        2.98      4.19 o
  -3  14   4        0.87        1.33      4.14 o
  -2  14   4       11.22        6.95      4.67 o
  -1 -14   5       29.21       36.64      6.30 o
   0 -14   5        5.73        5.59      2.68 o
   2 -14   5        5.30       -1.71     17.28 o
   3 -14   5       25.95       28.96     18.88 o
   4 -14   5       17.36        9.65     18.88 o
   5 -14   5       12.27       17.05      3.19 o
  -2 -13   5        5.81        3.70      4.53 o
  -1 -13   5        9.25        2.37      4.64 o
   0 -13   5        5.84        1.39      2.23 o
   1 -13   5       97.03      101.30     19.33 o
   2 -13   5       53.49       76.96     18.48 o
   3 -13   5        3.74        8.67     16.63 o
   4 -13   5        8.16       15.10     16.89 o
   5 -13   5       22.74       20.48      4.32 o
   6 -13   5       96.77      102.89      5.42 o
  -4 -12   5        0.00        1.74      5.86 o
  -3 -12   5       27.99       31.14      8.94 o
  -2 -12   5       32.02       33.41      4.50 o
  -1 -12   5      267.04      248.80      7.71 o
   0 -12   5       32.32       29.75      4.95 o
   1 -12   5      148.33      169.42     20.81 o
   2 -12   5       32.97       22.87     16.44 o
   3 -12   5      113.21       81.20     17.05 o
   4 -12   5       59.75       71.43     14.04 o
   5 -12   5       12.97       16.24      7.35 o
   6 -12   5       19.28       22.12      3.84 o
   7 -12   5       24.46       35.53      6.04 o
  -5 -11   5       44.89       38.47     16.62 o
  -4 -11   5        8.28        8.37      9.53 o
  -3 -11   5        0.00       -4.45      4.45 o
  -2 -11   5       18.17        9.15      3.05 o
  -1 -11   5       38.59       35.93      2.97 o
   0 -11   5       72.17       80.05      3.64 o
   1 -11   5       30.41       40.96     14.07 o
   2 -11   5       11.05       15.38     13.64 o
   3 -11   5       24.41       30.27      3.20 o
   4 -11   5        2.80        1.33      4.10 o
   5 -11   5        0.97        3.81      2.51 o
   6 -11   5        0.10       -0.24      3.47 o
   7 -11   5        0.04       -5.01      5.13 o
  -5 -10   5       58.96       75.79      7.14 o
  -4 -10   5        0.00        2.99      3.70 o
  -3 -10   5       77.06       73.72      6.06 o
  -2 -10   5       18.99       18.65      2.38 o
  -1 -10   5      348.54      347.68      7.74 o
   0 -10   5       17.73       16.03      2.06 o
   1 -10   5       42.73       26.59     12.45 o
   2 -10   5      404.01      377.88     23.85 o
   3 -10   5        0.07       -1.56      1.56 o
   4 -10   5       20.20       18.33      2.32 o
   5 -10   5       82.11       77.12      3.36 o
   6 -10   5       30.11       31.20      6.17 o
   7 -10   5       23.48       20.59      5.69 o
   8 -10   5        6.53        4.95      6.25 o
  -6  -9   5       29.98       20.31      5.70 o
  -5  -9   5       32.85       39.60      5.94 o
  -4  -9   5       10.90        7.58      3.96 o
  -3  -9   5       16.76       20.21      2.72 o
  -2  -9   5       25.72       25.67      2.42 o
  -1  -9   5       73.22       65.60      2.88 o
   0  -9   5      787.96      750.57     11.27 o
   1  -9   5      172.83      135.94     14.59 o
   2  -9   5      309.63      320.60     21.66 o
   3  -9   5      176.74      172.53      4.91 o
   4  -9   5      152.84      137.38      3.69 o
   5  -9   5        0.88        0.95      2.03 o
   6  -9   5      616.01      601.02     13.30 o
   7  -9   5       36.45       30.36      4.85 o
   8  -9   5       52.80       62.49     10.57 o
  -7  -8   5       17.38       18.82      5.88 o
  -6  -8   5        2.78        1.65      4.42 o
  -5  -8   5       40.26       38.10      4.60 o
  -4  -8   5      131.13      111.96      4.04 o
  -3  -8   5        5.22        4.83      2.40 o
  -2  -8   5      154.88      153.82      4.84 o
  -1  -8   5      139.18      124.60      2.95 o
   0  -8   5        1.93        2.13      1.16 o
   1  -8   5       66.10       53.34     10.10 o
   2  -8   5      177.50      170.82     13.88 o
   3  -8   5      239.86      219.71      6.48 o
   4  -8   5        2.79        2.49      2.19 o
   5  -8   5      333.51      306.44      6.59 o
   6  -8   5        2.20        3.21      2.59 o
   7  -8   5      111.41      110.79      5.15 o
   8  -8   5       11.37       11.93      4.58 o
   9  -8   5       10.35        7.81      5.29 o
  -7  -7   5        0.35       -1.14      5.05 o
  -6  -7   5        1.27       -2.58      4.39 o
  -5  -7   5      200.81      199.25      6.86 o
  -4  -7   5       51.01       57.39      2.97 o
  -3  -7   5       18.55       13.47      1.93 o
  -2  -7   5        2.69        1.26      1.43 o
  -1  -7   5        9.59        6.95      1.12 o
   0  -7   5      349.98      328.71      5.43 o
   1  -7   5      258.13      234.66     14.87 o
   2  -7   5     1368.07     1374.36     18.74 o
   3  -7   5      633.10      588.79      8.04 o
   4  -7   5        2.83        2.71      1.53 o
   5  -7   5       96.19      100.04      3.43 o
   6  -7   5       80.07       99.55      3.65 o
   7  -7   5        0.03       -3.31      3.31 o
   8  -7   5        0.00       -4.93      5.47 o
   9  -7   5        8.66        8.25      5.01 o
  -8  -6   5        7.13       15.38      6.34 o
  -7  -6   5       82.99       75.66      7.11 o
  -6  -6   5        6.02        9.85      3.53 o
  -5  -6   5       31.49       26.15      3.36 o
  -4  -6   5       44.75       37.64      2.71 o
  -3  -6   5       10.69       13.34      1.75 o
  -2  -6   5      608.56      623.98      8.50 o
  -1  -6   5       10.37       11.41      1.13 o
   0  -6   5      844.90      901.27     12.59 o
   1  -6   5      646.75      734.19     13.49 o
   2  -6   5      571.12      639.55      9.53 o
   3  -6   5      343.24      416.60      6.12 o
   4  -6   5       24.86       20.57      2.50 o
   5  -6   5       31.72       33.33      2.58 o
   6  -6   5      969.57     1008.05     13.32 o
   7  -6   5      165.69      166.54      6.08 o
   8  -6   5       23.42       37.18      6.87 o
   9  -6   5       31.04       34.32      5.96 o
  -8  -5   5       94.56       87.77     11.86 o
  -7  -5   5      114.21      110.32      7.09 o
  -6  -5   5       62.14       55.80      4.79 o
  -5  -5   5      359.25      362.23      7.70 o
  -4  -5   5       63.14       66.38      3.01 o
  -3  -5   5      114.03      143.88      4.64 o
  -2  -5   5     1090.70     1163.72     11.89 o
  -1  -5   5      111.84      107.72      2.30 o
   0  -5   5      427.38      506.05      7.53 o
   1  -5   5      867.06      870.58     12.11 o
   2  -5   5      346.54      336.37      4.79 o
   3  -5   5       31.99       23.89      1.40 o
   4  -5   5      100.50      114.19      3.02 o
   5  -5   5       61.21       55.63      2.67 o
   6  -5   5      150.64      168.25      4.82 o
   7  -5   5        0.19       -1.23      3.01 o
   8  -5   5        1.42        6.69      4.77 o
   9  -5   5       10.83       23.80      5.79 o
  -9  -4   5        0.11        2.77     13.71 o
  -8  -4   5        8.95        4.21      5.72 o
  -7  -4   5      101.75      103.92      6.30 o
  -6  -4   5        5.66        2.29      3.07 o
  -5  -4   5       60.12       48.63      2.74 o
  -4  -4   5        7.14        5.15      2.10 o
  -3  -4   5     3195.32     3342.06     36.12 o
  -2  -4   5        0.10        9.93      3.02 o
  -1  -4   5      661.15      669.59      7.85 o
   0  -4   5        6.22       11.58      1.12 o
   1  -4   5      970.89      993.45     12.58 o
   2  -4   5      171.24      159.20      2.70 o
   3  -4   5     2153.53     2149.59     20.96 o
   4  -4   5       62.35       55.34      2.16 o
   5  -4   5      210.03      195.65      6.02 o
   6  -4   5       20.88       23.74      2.93 o
   7  -4   5       52.15       48.55      4.11 o
   8  -4   5        0.58       -4.46      4.46 o
   9  -4   5        1.47        2.96      5.55 o
  -9  -3   5       18.01       40.31     14.85 o
  -8  -3   5       72.01       76.24      7.24 o
  -7  -3   5      127.22      134.60      6.67 o
  -6  -3   5       43.71       54.86      5.81 o
  -5  -3   5       28.91       44.27      2.39 o
  -4  -3   5      209.04      243.29      4.37 o
  -3  -3   5       42.16       40.44      1.85 o
  -2  -3   5     1321.66     1401.61     13.39 o
  -1  -3   5       14.71       16.38      0.94 o
   0  -3   5      872.81      831.54      8.42 o
   1  -3   5     4038.93     4069.32     35.86 o
   2  -3   5      503.51      598.33      6.51 o
   3  -3   5      502.50      516.28      6.37 o
   4  -3   5      193.93      196.33      3.79 o
   5  -3   5       73.88       81.54      4.84 o
   6  -3   5      461.22      477.58      7.92 o
   7  -3   5      111.54      114.73      5.03 o
   8  -3   5       34.91       33.00      5.98 o
   9  -3   5       37.76       23.71      6.64 o
  -9  -2   5       42.37       44.86     14.54 o
  -8  -2   5        1.63       -0.91      5.42 o
  -7  -2   5       53.78       66.36      6.49 o
  -6  -2   5      572.86      564.39     11.68 o
  -5  -2   5      869.28      835.37     11.76 o
  -4  -2   5     1319.83     1210.27     13.87 o
  -3  -2   5        6.42       18.72      1.67 o
  -2  -2   5     6455.58     6454.10     57.05 o
  -1  -2   5     1997.04     1940.08     16.26 o
   0  -2   5     1804.75     1770.80     14.85 o
   1  -2   5      280.98      273.06      3.21 o
   2  -2   5      972.35      862.52      9.25 o
   3  -2   5       12.65       24.25      1.64 o
   4  -2   5       59.71       53.59      2.27 o
   5  -2   5      188.90      172.94      4.12 o
   6  -2   5       66.82       66.80      3.76 o
   7  -2   5        2.74       -2.52      2.76 o
   8  -2   5      116.08      126.59      6.44 o
   9  -2   5        3.37       -3.00     12.55 o
  -9  -1   5       75.99       94.14     15.21 o
  -8  -1   5        2.92        1.63      4.78 o
  -7  -1   5      383.05      394.80      9.28 o
  -6  -1   5       13.78       14.92      2.85 o
  -5  -1   5      336.97      327.09      7.56 o
  -4  -1   5      160.83      143.92      3.56 o
  -3  -1   5     2770.93     2542.50     27.86 o
  -2  -1   5      505.72      523.10      5.65 o
  -1  -1   5     3717.60     3567.28     29.42 o
   0  -1   5       63.48       55.63      1.38 o
   1  -1   5       52.77       57.91      1.52 o
   2  -1   5     1737.28     1776.29     19.78 o
   3  -1   5     1022.55     1131.53     13.73 o
   4  -1   5      501.84      546.67      7.74 o
   5  -1   5        0.09       -1.78      1.78 o
   6  -1   5      102.89       98.13      4.51 o
   7  -1   5       37.36       40.56      4.28 o
   8  -1   5       10.61        4.91      5.83 o
   9  -1   5       47.69       53.70     14.98 o
 -10   0   5        2.84       -6.22     13.98 o
  -9   0   5       25.22       41.15      7.92 o
  -8   0   5      295.92      286.98      9.40 o
  -7   0   5        0.70        1.61      3.59 o
  -6   0   5       10.57       11.37      2.60 o
  -5   0   5        7.84       11.41      2.32 o
  -4   0   5      108.94      104.49      5.66 o
  -3   0   5        3.71        0.53      1.05 o
  -2   0   5    13066.15    13257.35    122.88 o
  -1   0   5    17784.73    18018.49    166.35 o
   0   0   5     2124.99     2009.06     22.24 o
   1   0   5      171.96      157.44      2.77 o
   2   0   5       72.39       51.86      1.92 o
   3   0   5      801.12      728.50      9.24 o
   4   0   5        5.15        2.81      1.84 o
   5   0   5       88.38       87.75      3.82 o
   6   0   5        1.66        3.11      2.89 o
   7   0   5      300.73      267.88     10.97 o
   8   0   5        4.15        6.06      7.66 o
   9   0   5        0.36       -7.72     15.30 o
 -10   1   5       24.96       -2.70     14.73 o
  -9   1   5        7.98        7.72      6.91 o
  -8   1   5        1.99       -3.68      3.68 o
  -7   1   5       94.79       99.79      4.34 o
  -6   1   5      239.68      231.22      5.82 o
  -5   1   5       19.25       12.51      1.79 o
  -4   1   5       28.49       27.05      1.85 o
  -3   1   5      422.55      421.28      5.95 o
  -2   1   5     7958.60     8196.44     80.41 o
  -1   1   5     2299.18     2340.50     23.78 o
   0   1   5      403.06      426.55      5.08 o
   1   1   5     2093.59     2008.42     18.88 o
   2   1   5      143.97      143.89      3.18 o
   3   1   5       98.15      113.56      3.36 o
   4   1   5      179.64      164.93      6.70 o
   5   1   5      216.20      210.92      5.68 o
   6   1   5       59.40       56.35      4.85 o
   7   1   5        8.02        8.24      5.78 o
   8   1   5        0.28       11.68      7.36 o
   9   1   5       16.01       22.29     23.65 o
 -10   2   5        0.64       -4.21     21.27 o
  -9   2   5        7.16        1.73      5.81 o
  -8   2   5        1.47       -2.33      3.69 o
  -7   2   5       59.92       63.93      3.79 o
  -6   2   5       23.76       25.98      3.12 o
  -5   2   5      172.99      199.53      4.17 o
  -4   2   5     1120.05     1094.81     11.75 o
  -3   2   5     2050.34     2046.29     21.49 o
  -2   2   5       79.87       57.37      1.80 o
  -1   2   5      517.69      523.13      6.29 o
   0   2   5     2788.01     2746.36     27.79 o
   1   2   5        2.41        4.82      1.30 o
   2   2   5       80.96      109.20      3.31 o
   3   2   5       36.81       33.76      2.17 o
   4   2   5      177.67      174.10      5.03 o
   5   2   5        7.43        5.00      2.64 o
   6   2   5      116.10      106.31      5.79 o
   7   2   5      118.82      116.45      8.91 o
   8   2   5       30.38       21.04     14.50 o
 -10   3   5       62.15       46.03     14.58 o
  -9   3   5        1.32       10.51      5.81 o
  -8   3   5        0.52       -3.65      3.65 o
  -7   3   5      428.06      413.97      8.89 o
  -6   3   5        0.15       -1.64      1.64 o
  -5   3   5      177.85      204.94      4.08 o
  -4   3   5      320.46      288.58      4.69 o
  -3   3   5      159.43      153.87      3.26 o
  -2   3   5     2449.11     2541.81     25.91 o
  -1   3   5       25.93       29.80      1.67 o
   0   3   5        5.50        5.22      1.21 o
   1   3   5     4883.17     4705.29     47.10 o
   2   3   5     1271.00     1259.12     13.57 o
   3   3   5     1139.85     1222.22     14.49 o
   4   3   5      197.87      206.22      5.30 o
   5   3   5       30.27       28.35      4.18 o
   6   3   5       69.65       77.08      6.32 o
   7   3   5       26.87       12.67      5.95 o
   8   3   5        0.38        4.69     13.50 o
 -10   4   5        0.04       12.20      9.75 o
  -9   4   5        2.52        6.72      7.37 o
  -8   4   5       46.26       41.52      4.38 o
  -7   4   5       57.89       50.95      3.12 o
  -6   4   5      259.67      269.41      5.16 o
  -5   4   5       21.09       27.36      2.14 o
  -4   4   5       19.02       23.66      1.73 o
  -3   4   5     2312.07     2401.51     26.25 o
  -2   4   5      159.85      200.57      3.64 o
  -1   4   5     1200.33     1379.56     15.56 o
   0   4   5      241.26      226.69      4.60 o
   1   4   5      494.81      494.08      6.89 o
   2   4   5        5.27       -0.60      1.36 o
   3   4   5        2.03        1.29      1.76 o
   4   4   5       76.95       77.58      4.51 o
   5   4   5      995.64      936.09     15.98 o
   6   4   5      346.32      333.52     10.67 o
   7   4   5        2.25       -0.76      5.72 o
   8   4   5        1.98       10.96     14.09 o
 -10   5   5       79.65      115.03     11.04 o
  -9   5   5       18.42        8.29      5.64 o
  -8   5   5       15.61       16.01      3.55 o
  -7   5   5       40.50       41.72      3.49 o
  -6   5   5        3.18        3.89      2.09 o
  -5   5   5       55.97       60.95      2.67 o
  -4   5   5      145.10      152.57      3.46 o
  -3   5   5     2380.99     2461.58     26.83 o
  -2   5   5       95.02       92.82      2.42 o
  -1   5   5     1658.20     1644.06     18.28 o
   0   5   5      117.45      113.50      2.81 o
   1   5   5      428.82      453.24      6.73 o
   2   5   5       63.56       89.56      3.56 o
   3   5   5     1203.96     1303.09     18.25 o
   4   5   5      894.58      871.46     15.06 o
   5   5   5       53.12       63.72      4.89 o
   6   5   5      325.08      333.11     10.92 o
   7   5   5       10.36        7.64      6.08 o
 -10   6   5        0.01       -3.52      7.90 o
  -9   6   5       18.96       17.15      6.13 o
  -8   6   5       95.65       98.33      4.92 o
  -7   6   5        0.05       -0.45      2.78 o
  -6   6   5       39.46       47.40      2.77 o
  -5   6   5       10.86       10.45      1.85 o
  -4   6   5      100.63       90.22      3.00 o
  -3   6   5       45.62       45.57      1.88 o
  -2   6   5      501.61      525.69      7.05 o
  -1   6   5     1546.05     1662.72     18.52 o
   0   6   5      120.16      106.47      2.81 o
   1   6   5      854.77      889.73     11.36 o
   2   6   5      138.08      161.63      4.25 o
   3   6   5      106.47      111.89      3.96 o
   4   6   5       27.92       22.97      3.48 o
   5   6   5       29.08       33.36      4.10 o
   6   6   5        2.44        1.04      4.69 o
   7   6   5       16.06        3.94     10.90 o
  -9   7   5        7.28        1.94      4.98 o
  -8   7   5      102.43      103.62      8.15 o
  -7   7   5      160.42      161.71      5.51 o
  -6   7   5        0.75        0.35      1.86 o
  -5   7   5        0.07        0.55      1.60 o
  -4   7   5       89.76       94.80      2.79 o
  -3   7   5      606.78      621.37      9.37 o
  -2   7   5       42.89       49.00      2.42 o
  -1   7   5       82.78       84.42      2.81 o
   0   7   5       39.75       55.48      2.05 o
   1   7   5        0.47        0.85      1.54 o
   2   7   5      295.10      289.97      5.84 o
   3   7   5       90.31       98.86      4.77 o
   4   7   5      146.30      148.44      5.92 o
   5   7   5        6.53        0.25      5.16 o
   6   7   5        5.10       -1.19      4.95 o
  -9   8   5       41.75       45.03      5.91 o
  -8   8   5        6.09       -2.81      3.53 o
  -7   8   5       25.67       26.35      3.94 o
  -6   8   5        3.04        2.52      2.14 o
  -5   8   5       80.84       89.45      5.05 o
  -4   8   5      235.38      235.01      5.92 o
  -3   8   5      171.90      181.35      4.68 o
  -2   8   5       99.68      105.55      3.40 o
  -1   8   5        0.35        0.07      1.65 o
   0   8   5        9.32        5.67      1.43 o
   1   8   5      254.86      275.21      5.17 o
   2   8   5        9.65        7.08      2.45 o
   3   8   5      717.05      727.27     13.85 o
   4   8   5        1.71        5.56      5.31 o
   5   8   5        5.35        8.52      5.08 o
   6   8   5        9.99        5.42      5.96 o
  -9   9   5       20.64       25.45      6.72 o
  -8   9   5       18.49       22.91      5.07 o
  -7   9   5      173.66      169.94      8.51 o
  -6   9   5       91.35       95.36      4.89 o
  -5   9   5        3.58        1.88      2.10 o
  -4   9   5       47.29       38.52      2.80 o
  -3   9   5      260.79      245.28      5.92 o
  -2   9   5      350.42      341.02      7.18 o
  -1   9   5      831.33      821.97     12.57 o
   0   9   5        4.50        4.83      2.34 o
   1   9   5        1.21       -1.74      1.74 o
   2   9   5      145.92      167.06      6.57 o
   3   9   5      300.59      331.68     12.46 o
   4   9   5       31.10       41.49      5.51 o
   5   9   5       16.96       32.92      5.97 o
  -8  10   5       10.36       11.70      6.37 o
  -7  10   5        7.99        3.56      3.89 o
  -6  10   5      148.23      158.44      8.74 o
  -5  10   5      221.81      216.87      6.25 o
  -4  10   5      663.23      619.11     11.28 o
  -3  10   5      207.16      200.17      6.96 o
  -2  10   5        0.29        2.25      1.89 o
  -1  10   5       17.97       18.25      2.57 o
   0  10   5       26.64       19.02      2.81 o
   1  10   5      103.51      116.09      5.71 o
   2  10   5       35.07       33.72      5.24 o
   3  10   5       39.01       41.07      6.13 o
   4  10   5        0.25       -6.33      6.37 o
  -8  11   5       19.94       20.63      6.92 o
  -7  11   5       21.16       16.60      5.94 o
  -6  11   5       20.91       22.49      7.22 o
  -5  11   5       10.49        8.73      3.44 o
  -4  11   5       34.31       34.09      2.96 o
  -3  11   5        4.93        3.76      2.14 o
  -2  11   5        0.53       -2.27      2.27 o
  -1  11   5       31.03       40.72      3.40 o
   0  11   5      278.04      296.20      8.69 o
   1  11   5       46.50       36.50      5.05 o
   2  11   5       58.34       51.99      5.97 o
   3  11   5        2.28        9.64      7.06 o
  -7  12   5        9.01        5.14      5.84 o
  -6  12   5        1.61        4.38      5.19 o
  -5  12   5        1.12        2.32      3.35 o
  -4  12   5       24.85       14.74      3.57 o
  -3  12   5        3.36        1.24      3.02 o
  -2  12   5        1.92        0.99      2.60 o
  -1  12   5       37.06       52.42      4.82 o
   0  12   5       75.95       64.63      9.07 o
   1  12   5      173.25      175.58     10.92 o
   2  12   5       12.03        6.59      6.67 o
  -6  13   5        0.37       -2.22      5.07 o
  -5  13   5       43.66       32.30      5.90 o
  -4  13   5      257.03      259.48     11.38 o
  -3  13   5       90.20      107.05      6.00 o
  -2  13   5       43.65       65.76      6.73 o
  -1  13   5        8.73        3.81      4.44 o
   0  13   5        9.43        0.33      5.39 o
  -1 -14   6        1.91        1.76      3.15 o
   0 -14   6        2.34        0.27      2.32 o
   1 -14   6        6.43       14.26     17.57 o
   2 -14   6       50.63       59.23     19.33 o
   3 -14   6        0.06        8.55     16.72 o
   4 -14   6       13.87       -5.35     17.66 o
  -2 -13   6       21.25       26.86      5.28 o
  -1 -13   6        2.29        0.05      2.80 o
   0 -13   6       31.36       23.46      2.67 o
   1 -13   6       13.88       14.33     16.11 o
   2 -13   6        1.79       -4.11     14.00 o
   3 -13   6       34.23       46.27     16.32 o
   4 -13   6       10.62       13.24      3.82 o
   5 -13   6        2.85        7.85      2.67 o
   6 -13   6        4.53        5.13      3.44 o
  -4 -12   6        4.45       11.91      6.43 o
  -3 -12   6       40.49       47.97      8.54 o
  -2 -12   6      235.66      221.78      8.35 o
  -1 -12   6      151.47      153.18      5.98 o
   0 -12   6       40.63       42.69      5.35 o
   1 -12   6       13.86       10.15     15.36 o
   2 -12   6       28.89       21.04     14.21 o
   3 -12   6      101.33       93.41     18.91 o
   4 -12   6        6.92        2.51      4.10 o
   5 -12   6       29.79       29.29      3.54 o
   6 -12   6       25.94       23.57      6.02 o
   7 -12   6       11.14       10.56      5.17 o
  -5 -11   6       39.35       42.94      8.64 o
  -4 -11   6       13.99       11.20     11.91 o
  -3 -11   6       26.39       26.28      5.82 o
  -2 -11   6      428.77      417.49     15.16 o
  -1 -11   6       82.61       74.34      6.59 o
   0 -11   6      324.80      311.81      9.05 o
   1 -11   6       39.49       56.84     14.73 o
   2 -11   6      468.70      472.19     28.01 o
   3 -11   6       35.56       25.89      3.57 o
   4 -11   6        1.43        4.87      3.20 o
   5 -11   6        0.31        3.69      5.69 o
   6 -11   6        0.46        6.70      3.29 o
   7 -11   6        0.01        6.16      5.65 o
  -5 -10   6        8.56       12.83      4.90 o
  -4 -10   6       33.06       30.29      4.64 o
  -3 -10   6       26.01       32.42      4.75 o
  -2 -10   6      200.26      209.98      5.65 o
  -1 -10   6      472.01      461.65      8.22 o
   0 -10   6      177.92      175.39      4.15 o
   1 -10   6      741.11      692.44     32.16 o
   2 -10   6      114.14       89.09     14.44 o
   3 -10   6      194.66      174.41      4.04 o
   4 -10   6     1501.09     1459.23     19.52 o
   5 -10   6      300.15      304.94     10.22 o
   6 -10   6      166.91      156.44      6.81 o
   7 -10   6        0.17       -0.46      4.71 o
   8 -10   6       26.23       44.12      7.40 o
  -6  -9   6       35.49       35.51      6.71 o
  -5  -9   6        0.00        0.44      4.01 o
  -4  -9   6        0.76       -1.90      5.21 o
  -3  -9   6      160.24      149.98      5.67 o
  -2  -9   6       16.18       14.38      2.55 o
  -1  -9   6       17.21       19.15      1.64 o
   0  -9   6      252.65      243.39      4.79 o
   1  -9   6        0.52       -3.66      9.32 o
   2  -9   6      394.67      384.27     15.17 o
   3  -9   6       24.45       16.08      1.74 o
   4  -9   6        0.04        1.67      1.58 o
   5  -9   6      415.90      417.45      8.09 o
   6  -9   6      135.29      137.07      7.09 o
   7  -9   6       26.21       31.91      5.12 o
   8  -9   6        0.13        0.97      4.00 o
  -7  -8   6        0.24       -3.69      7.29 o
  -6  -8   6       36.92       44.31      5.66 o
  -5  -8   6      457.82      419.90     10.39 o
  -4  -8   6      428.42      423.85      8.17 o
  -3  -8   6        2.83        0.47      2.23 o
  -2  -8   6       45.51       44.09      2.48 o
  -1  -8   6      293.84      297.15      4.93 o
   0  -8   6       92.77       84.67      2.54 o
   1  -8   6        5.41        7.84      9.07 o
   2  -8   6        2.36        5.67      2.01 o
   3  -8   6       52.97       50.59      1.99 o
   4  -8   6       25.17       24.85      1.92 o
   5  -8   6       41.53       40.90      2.93 o
   6  -8   6      100.51      107.86      5.05 o
   7  -8   6       30.38       23.65      4.64 o
   8  -8   6       49.00       56.81      7.29 o
  -7  -7   6        0.39        0.34      5.01 o
  -6  -7   6      125.36      123.78      6.73 o
  -5  -7   6        0.15       -0.23      3.08 o
  -4  -7   6       22.64       20.45      2.79 o
  -3  -7   6       51.27       41.76      2.15 o
  -2  -7   6      221.92      224.92      4.59 o
  -1  -7   6       38.25       36.53      2.70 o
   0  -7   6       90.08      105.11      3.98 o
   1  -7   6       58.73       45.91      1.55 o
   2  -7   6       85.20       85.07      2.76 o
   3  -7   6        1.11       -0.23      1.06 o
   4  -7   6      120.40      118.74      3.88 o
   5  -7   6      109.46      102.67      3.54 o
   6  -7   6      361.89      340.62      7.49 o
   7  -7   6      181.66      188.59      8.41 o
   8  -7   6        0.08        0.14      4.14 o
   9  -7   6        1.46       -4.71      4.71 o
  -8  -6   6        1.22        0.40      5.89 o
  -7  -6   6        4.19       -1.97      4.97 o
  -6  -6   6        1.64       -0.99      3.24 o
  -5  -6   6       13.90        9.78      3.29 o
  -4  -6   6       10.08        7.55      2.14 o
  -3  -6   6       96.01      103.64      3.05 o
  -2  -6   6       71.89       77.87      2.34 o
  -1  -6   6        3.54        3.99      1.06 o
   0  -6   6      359.25      348.02      5.78 o
   1  -6   6      121.30      137.52      2.96 o
   2  -6   6       17.49       15.79      1.10 o
   3  -6   6       32.08       46.43      1.98 o
   4  -6   6        7.10        7.18      1.82 o
   5  -6   6      128.83      131.18      4.20 o
   6  -6   6      292.51      296.37      6.24 o
   7  -6   6      239.08      253.40      7.27 o
   8  -6   6      168.92      176.21      7.95 o
   9  -6   6      149.37      157.58      8.32 o
  -8  -5   6        1.07       -0.88      5.53 o
  -7  -5   6      149.64      140.99      7.03 o
  -6  -5   6       26.08       20.51      3.90 o
  -5  -5   6      214.86      214.90     10.47 o
  -4  -5   6        0.29        0.24      1.78 o
  -3  -5   6        8.84       10.30      1.68 o
  -2  -5   6       55.16       58.57      2.00 o
  -1  -5   6      367.96      439.70      7.05 o
   0  -5   6      445.04      448.05      7.02 o
   1  -5   6     1374.48     1377.05     18.70 o
   2  -5   6       97.72      126.22      2.84 o
   3  -5   6      145.48      139.77      2.99 o
   4  -5   6       23.43       18.40      1.78 o
   5  -5   6      246.92      223.57      4.80 o
   6  -5   6        2.68       -2.22      2.22 o
   7  -5   6      151.24      155.68      5.71 o
   8  -5   6        1.20        3.61      4.94 o
   9  -5   6      138.62      148.66      8.55 o
  -9  -4   6        3.62        9.55     13.74 o
  -8  -4   6       45.54       45.81      6.78 o
  -7  -4   6      211.65      196.40      7.80 o
  -6  -4   6      328.09      317.99      8.41 o
  -5  -4   6       77.94       69.80      3.04 o
  -4  -4   6      721.00      683.61      9.80 o
  -3  -4   6     2260.21     2276.05     25.33 o
  -2  -4   6      484.00      592.66      7.15 o
  -1  -4   6     2775.63     2831.67     26.52 o
   0  -4   6     1689.57     1599.88     18.34 o
   1  -4   6     4287.94     4393.15     45.60 o
   2  -4   6      262.02      308.75      3.85 o
   3  -4   6        3.52        6.66      1.19 o
   4  -4   6     1169.12     1150.75     12.59 o
   5  -4   6       21.83       27.62      2.20 o
   6  -4   6       19.40       25.63      2.79 o
   7  -4   6      271.57      278.91      8.16 o
   8  -4   6       41.22       36.95      5.50 o
   9  -4   6       45.41       43.78      6.62 o
  -9  -3   6        0.02        3.97     15.37 o
  -8  -3   6       76.16       85.36      7.08 o
  -7  -3   6       55.94       46.14      5.33 o
  -6  -3   6       17.55       20.28      2.40 o
  -5  -3   6        1.54        1.59      1.57 o
  -4  -3   6       29.05       27.49      1.92 o
  -3  -3   6     2191.69     2201.62     21.97 o
  -2  -3   6     5476.17     5426.09     48.24 o
  -1  -3   6       12.42       10.71      0.89 o
   0  -3   6     1778.10     1789.12     16.33 o
   1  -3   6      115.24      145.13      2.86 o
   2  -3   6        2.18        0.20      0.98 o
   3  -3   6     3619.51     3859.23     37.05 o
   4  -3   6     1798.95     1916.64     19.78 o
   5  -3   6      748.15      720.88      9.36 o
   6  -3   6      438.04      451.71      8.28 o
   7  -3   6       27.28       20.99      3.57 o
   8  -3   6        3.41        1.78      4.06 o
   9  -3   6      178.39      194.63     14.34 o
  -9  -2   6      126.00      133.47     16.08 o
  -8  -2   6       15.19        3.92      5.23 o
  -7  -2   6      130.06      123.54      6.42 o
  -6  -2   6      792.19      757.30     13.56 o
  -5  -2   6     1197.85     1144.57     14.94 o
  -4  -2   6      179.71      169.92      4.09 o
  -3  -2   6     3316.88     3267.41     31.68 o
  -2  -2   6     1536.02     1512.85     13.80 o
  -1  -2   6       73.21       55.23      1.39 o
   0  -2   6       47.40       52.38      1.22 o
   1  -2   6      910.63      866.01      9.11 o
   2  -2   6      614.14      632.48      7.35 o
   3  -2   6      359.99      428.08      5.81 o
   4  -2   6       54.89       76.59      2.95 o
   5  -2   6       62.70       56.31      2.81 o
   6  -2   6        2.83       -2.21      2.21 o
   7  -2   6       65.97       62.51      4.83 o
   8  -2   6       72.52       93.65      6.08 o
   9  -2   6        1.33        1.00     13.16 o
 -10  -1   6        9.06       11.84     20.27 o
  -9  -1   6        2.42       -0.63      7.15 o
  -8  -1   6       63.13       57.45      6.01 o
  -7  -1   6      121.51      104.98      5.80 o
  -6  -1   6       38.97       39.69      4.17 o
  -5  -1   6        8.92        7.72      2.55 o
  -4  -1   6        3.65        1.91      1.51 o
  -3  -1   6      256.72      221.38      3.95 o
  -2  -1   6      292.71      260.90      3.66 o
  -1  -1   6      996.04      956.52      9.47 o
   0  -1   6       28.55       42.58      2.72 o
   1  -1   6      186.01      170.56      2.90 o
   2  -1   6       16.17       16.91      1.67 o
   3  -1   6       26.08       29.16      2.43 o
   4  -1   6       57.22       57.88      2.70 o
   5  -1   6      273.94      277.12      6.14 o
   6  -1   6       50.49       37.84      4.17 o
   7  -1   6       30.21       24.03      4.10 o
   8  -1   6        4.99        0.36      6.47 o
   9  -1   6       25.69       14.81     14.59 o
 -10   0   6        7.59        9.59     14.61 o
  -9   0   6       57.59       58.15      8.06 o
  -8   0   6        3.65        2.57      4.81 o
  -7   0   6        1.19        7.66      4.55 o
  -6   0   6        3.16        7.95      2.49 o
  -5   0   6      495.89      522.26      8.38 o
  -4   0   6       45.18       42.32      1.91 o
  -3   0   6     1106.53     1177.45     12.62 o
  -2   0   6     1272.92     1287.19     13.26 o
  -1   0   6     5807.21     5633.19     50.58 o
   0   0   6     1915.40     1835.65     18.07 o
   1   0   6      274.29      271.56      3.99 o
   2   0   6      442.85      444.23      6.20 o
   3   0   6     1725.93     1928.54     20.95 o
   4   0   6     1034.32     1096.69     16.21 o
   5   0   6        3.75        1.83      2.35 o
   6   0   6       22.70       22.81      3.45 o
   7   0   6       39.02       29.00      6.47 o
   8   0   6       46.74       52.79      7.95 o
   9   0   6       30.99       33.91     15.09 o
 -10   1   6       15.76       13.65     14.37 o
  -9   1   6       27.00       23.48      7.41 o
  -8   1   6       15.00        6.53      4.86 o
  -7   1   6      130.60      130.89      4.86 o
  -6   1   6       97.18       96.00      3.61 o
  -5   1   6        0.13       -1.73      1.73 o
  -4   1   6       19.00       20.46      1.86 o
  -3   1   6     1718.76     1704.94     18.31 o
  -2   1   6     1198.61     1175.70     12.27 o
  -1   1   6     1365.52     1359.65     13.76 o
   0   1   6       33.51       42.14      1.44 o
   1   1   6      578.01      602.89      7.19 o
   2   1   6      351.53      455.35      6.45 o
   3   1   6      149.78      149.64      4.13 o
   4   1   6       17.63       30.01      2.83 o
   5   1   6      204.38      183.24      5.51 o
   6   1   6       20.45       28.52      4.43 o
   7   1   6       11.25       11.41      6.17 o
   8   1   6        4.28      -12.04     12.04 o
 -10   2   6       13.66       33.46     14.71 o
  -9   2   6        0.05        0.34      7.49 o
  -8   2   6        2.82        2.32      4.53 o
  -7   2   6       48.55       52.36      3.65 o
  -6   2   6       97.43       91.92      3.55 o
  -5   2   6       16.36       21.47      2.28 o
  -4   2   6      898.50      918.67     11.81 o
  -3   2   6        0.94        0.76      1.49 o
  -2   2   6     2156.38     2004.73     20.92 o
  -1   2   6     2795.01     2656.42     27.07 o
   0   2   6     1430.87     1429.96     16.26 o
   1   2   6       33.18       25.25      1.76 o
   2   2   6     1441.47     1554.29     17.16 o
   3   2   6       53.06       57.64      3.30 o
   4   2   6       91.63      108.32      3.96 o
   5   2   6      467.85      429.73      9.08 o
   6   2   6       33.46       38.17      4.94 o
   7   2   6        6.68       13.89      7.16 o
   8   2   6       30.24       14.21     13.55 o
 -10   3   6        5.55      -12.83     12.83 o
  -9   3   6        8.08       15.11      6.05 o
  -8   3   6      199.57      194.70      7.65 o
  -7   3   6       66.62       64.96      5.53 o
  -6   3   6       77.67       80.78      3.06 o
  -5   3   6      334.15      362.30      5.65 o
  -4   3   6      383.67      355.86      5.63 o
  -3   3   6        3.49        2.12      1.24 o
  -2   3   6       43.67       38.67      1.74 o
  -1   3   6       29.28       16.02      1.41 o
   0   3   6     3987.20     4174.90     41.89 o
   1   3   6      605.99      691.68      8.65 o
   2   3   6     1435.07     1528.14     16.22 o
   3   3   6      429.56      485.62      8.55 o
   4   3   6      455.67      453.27      8.83 o
   5   3   6       77.69       74.10      4.98 o
   6   3   6        0.05       -4.51      4.51 o
   7   3   6       15.32        3.80      6.57 o
   8   3   6        0.14      -13.30     13.30 o
 -10   4   6        4.10       -5.80     12.85 o
  -9   4   6       11.85       12.39      5.78 o
  -8   4   6       41.15       39.27      4.51 o
  -7   4   6      176.98      189.73      8.32 o
  -6   4   6       12.03       12.92      2.18 o
  -5   4   6      424.69      435.08      8.50 o
  -4   4   6      176.85      193.70      3.98 o
  -3   4   6      207.48      169.48      3.43 o
  -2   4   6      927.25      837.20      9.70 o
  -1   4   6      561.93      545.98      6.91 o
   0   4   6      315.45      310.51      4.73 o
   1   4   6       68.86       65.21      2.39 o
   2   4   6       14.91        5.90      1.68 o
   3   4   6       12.03       19.80      2.23 o
   4   4   6      342.72      338.83      7.29 o
   5   4   6      182.13      190.18      7.02 o
   6   4   6       29.02       46.89      6.07 o
   7   4   6        2.64       -6.46      6.46 o
 -10   5   6        1.44        2.77      8.18 o
  -9   5   6       58.49       59.32      6.86 o
  -8   5   6       82.73       81.23      5.58 o
  -7   5   6        1.84       -2.88      2.88 o
  -6   5   6      989.08      976.62     12.35 o
  -5   5   6      373.16      385.35      6.23 o
  -4   5   6       37.28       31.42      2.16 o
  -3   5   6       15.12       24.28      1.76 o
  -2   5   6      420.15      453.19      6.40 o
  -1   5   6      530.34      534.78      7.25 o
   0   5   6      476.97      564.72      7.75 o
   1   5   6        0.03       -1.65      1.65 o
   2   5   6      207.11      222.78      4.94 o
   3   5   6        1.40        3.10      2.79 o
   4   5   6      404.81      412.60      9.02 o
   5   5   6      857.26      891.15     14.73 o
   6   5   6        0.49       -5.42      5.42 o
   7   5   6       15.14       16.84     13.19 o
 -10   6   6        1.89        4.80      8.40 o
  -9   6   6       34.22       32.84      6.46 o
  -8   6   6      166.20      175.33      5.92 o
  -7   6   6        2.15        1.39      2.71 o
  -6   6   6        0.94        4.45      2.06 o
  -5   6   6       13.91        9.84      1.96 o
  -4   6   6       16.86       10.13      1.75 o
  -3   6   6      100.60      111.79      2.97 o
  -2   6   6      197.54      208.69      3.93 o
  -1   6   6       13.85       12.50      1.51 o
   0   6   6      198.62      216.38      4.30 o
   1   6   6       41.11       42.24      2.39 o
   2   6   6        1.19        1.54      1.82 o
   3   6   6      551.56      525.67      9.52 o
   4   6   6      242.24      245.34      7.41 o
   5   6   6       29.19       28.53      4.30 o
   6   6   6        0.64       -4.49      4.49 o
  -9   7   6       53.33       52.46      6.53 o
  -8   7   6       47.30       41.90      5.06 o
  -7   7   6      105.20      104.45      4.80 o
  -6   7   6       26.67       24.54      2.55 o
  -5   7   6        6.44        5.62      2.08 o
  -4   7   6       56.66       53.90      2.33 o
  -3   7   6        7.93       10.95      1.48 o
  -2   7   6      755.19      726.66      9.87 o
  -1   7   6       95.59      102.59      2.85 o
   0   7   6        0.03       -0.95      1.57 o
   1   7   6      372.61      375.55      7.51 o
   2   7   6       32.13       29.47      2.65 o
   3   7   6        1.30       -2.16      3.27 o
   4   7   6       55.29       61.30      4.72 o
   5   7   6        8.80        8.15      5.45 o
   6   7   6        6.88       10.24      6.04 o
  -9   8   6        2.18       -1.48      4.38 o
  -8   8   6        4.61        1.63      3.93 o
  -7   8   6       12.75       13.82      3.74 o
  -6   8   6      181.26      186.22      5.52 o
  -5   8   6      349.27      335.79      6.12 o
  -4   8   6        0.01       -0.27      1.45 o
  -3   8   6       92.64       89.65      5.03 o
  -2   8   6      189.05      183.32      4.49 o
  -1   8   6      115.46      108.45      5.20 o
   0   8   6      192.46      171.45      5.56 o
   1   8   6        3.99        2.51      2.02 o
   2   8   6      311.76      296.64      7.76 o
   3   8   6      104.94       93.69      6.08 o
   4   8   6      262.78      260.23     10.12 o
   5   8   6        2.89        0.83      5.16 o
  -9   9   6        0.07       -0.87      5.26 o
  -8   9   6       78.93       88.03      6.64 o
  -7   9   6       25.49       23.26      4.82 o
  -6   9   6       37.31       37.90      4.86 o
  -5   9   6       54.74       55.14      3.54 o
  -4   9   6      215.05      195.88      5.70 o
  -3   9   6       39.99       33.97      2.78 o
  -2   9   6      143.48      132.81      4.86 o
  -1   9   6       27.02       28.27      2.81 o
   0   9   6       88.88      104.43      5.10 o
   1   9   6        0.00        1.45      1.82 o
   2   9   6       24.10       19.28      3.75 o
   3   9   6      139.56      146.18      7.22 o
   4   9   6        2.14        0.60      4.31 o
   5   9   6        9.31        2.32      5.41 o
  -8  10   6        4.95       -0.56      6.19 o
  -7  10   6       16.55       16.15      4.72 o
  -6  10   6        8.38       10.07      3.87 o
  -5  10   6       38.88       32.95      3.57 o
  -4  10   6       23.81       21.90      3.90 o
  -3  10   6        0.00        2.55      2.00 o
  -2  10   6       25.49       29.82      2.79 o
  -1  10   6        2.52       -2.06      2.06 o
   0  10   6        0.19        2.95      2.67 o
   1  10   6       28.32       32.08      4.94 o
   2  10   6       10.19        9.28      6.15 o
   3  10   6       34.77       30.06      8.68 o
   4  10   6       19.55       19.84      6.73 o
  -8  11   6        8.06        2.97      7.07 o
  -7  11   6        0.12       -6.83      6.83 o
  -6  11   6        0.09       -2.10      5.17 o
  -5  11   6        0.92        5.06      3.41 o
  -4  11   6       22.66       22.27      4.21 o
  -3  11   6       60.30       67.54      3.70 o
  -2  11   6       29.58       29.90      3.03 o
  -1  11   6       35.24       37.20      3.75 o
   0  11   6      437.96      454.06     13.59 o
   1  11   6        8.63        2.43      3.87 o
   2  11   6        2.06       -6.97      9.05 o
   3  11   6        0.78       10.02      7.63 o
  -7  12   6        3.51        2.88      6.19 o
  -6  12   6        2.68        3.89      5.35 o
  -5  12   6        4.90       13.01      5.08 o
  -4  12   6       26.05       42.43      4.46 o
  -3  12   6        6.13        1.04      3.06 o
  -2  12   6        9.40       14.43      3.25 o
  -1  12   6       47.65       54.49      6.80 o
   0  12   6      107.71      118.10      9.24 o
   1  12   6       27.20       22.58      6.85 o
   2  12   6      168.11      189.32     15.10 o
  -5  13   6       65.29       59.56      8.83 o
  -4  13   6        7.34        4.53      7.79 o
  -3  13   6       10.53       18.91      5.31 o
  -2  13   6       12.97       13.81      6.85 o
  -1  13   6        6.44        7.06      5.31 o
   0  13   6       26.17       16.55      6.67 o
  -1 -14   7        2.52       -1.55      3.11 o
   0 -14   7        0.01       -2.78      3.05 o
   1 -14   7        0.58       -6.29     16.60 o
   2 -14   7        0.43      -16.30     16.30 o
   3 -14   7       21.77       21.39     18.48 o
   4 -14   7        0.14        7.77     18.53 o
  -2 -13   7        8.71        7.51      3.77 o
  -1 -13   7       63.57       54.34      4.11 o
   0 -13   7      126.32      110.67      5.11 o
   1 -13   7        6.92       17.26     14.70 o
   2 -13   7        4.97       17.40     14.75 o
   3 -13   7       24.05       16.84     15.43 o
   4 -13   7        0.05        0.53      5.19 o
   5 -13   7        0.03        3.83      2.60 o
   6 -13   7       60.45       60.52      8.44 o
  -4 -12   7       63.69       58.18      8.17 o
  -3 -12   7       86.77      102.60     16.85 o
  -2 -12   7        0.10       -0.19      3.40 o
  -1 -12   7       19.22       20.28      3.05 o
   0 -12   7        4.96       -0.57      4.15 o
   1 -12   7      479.63      510.85     31.74 o
   2 -12   7      401.58      388.33     27.39 o
   3 -12   7       22.99        9.49     15.83 o
   4 -12   7       88.28       88.34      3.80 o
   5 -12   7        1.05       -0.83      3.60 o
   6 -12   7        0.54        4.51      3.54 o
  -5 -11   7       13.60        3.58      7.36 o
  -4 -11   7        4.77       -2.39      4.79 o
  -3 -11   7       87.56      104.65      6.60 o
  -2 -11   7       84.81      105.85      7.37 o
  -1 -11   7      553.47      545.84     10.02 o
   0 -11   7        6.84        3.22      2.61 o
   1 -11   7      172.45      160.92      6.46 o
   2 -11   7      193.01      161.89     18.18 o
   3 -11   7       89.76       87.20     11.92 o
   4 -11   7       46.84       57.87      3.26 o
   5 -11   7        0.31       -2.18      2.66 o
   6 -11   7        0.85       -0.82      3.28 o
   7 -11   7       17.57       15.46      8.46 o
  -5 -10   7       97.14       84.78      8.47 o
  -4 -10   7       14.01       18.72      7.50 o
  -3 -10   7        1.00        0.74      4.39 o
  -2 -10   7       88.22       82.13      3.69 o
  -1 -10   7      125.50      121.50      4.47 o
   0 -10   7       59.09       57.52      2.50 o
   1 -10   7      561.97      520.54     11.97 o
   2 -10   7       91.83       88.88      2.78 o
   3 -10   7      335.57      315.37      6.95 o
   4 -10   7       40.63       38.54      2.50 o
   5 -10   7       81.18       83.07      3.69 o
   6 -10   7       62.59       70.81      5.20 o
   7 -10   7        0.00        0.10      5.45 o
   8 -10   7        6.31       18.80      7.04 o
  -6  -9   7        2.13        2.71      9.75 o
  -5  -9   7       39.69       57.51      6.89 o
  -4  -9   7      260.67      246.29      9.61 o
  -3  -9   7      105.11      109.42      5.00 o
  -2  -9   7        5.34        2.60      1.86 o
  -1  -9   7        0.19       -0.42      1.29 o
   0  -9   7      541.72      507.83      8.34 o
   1  -9   7       19.98       25.31      3.11 o
   2  -9   7      184.38      198.34      5.45 o
   3  -9   7       26.70       26.55      2.18 o
   4  -9   7       11.28       11.79      1.94 o
   5  -9   7      174.32      165.84      4.99 o
   6  -9   7        9.35        7.63      2.91 o
   7  -9   7       37.40       57.63      7.18 o
   8  -9   7        4.03        2.09      6.49 o
  -7  -8   7        1.24       -4.97      4.97 o
  -6  -8   7        2.30       -4.00      4.04 o
  -5  -8   7      181.57      165.73      8.88 o
  -4  -8   7       50.87       46.15      3.79 o
  -3  -8   7        2.17        3.75      2.14 o
  -2  -8   7      130.41      129.79      3.66 o
  -1  -8   7      638.07      618.34      9.30 o
   0  -8   7      281.65      282.52      5.27 o
   1  -8   7       31.16       38.48      2.22 o
   2  -8   7      386.31      421.31      7.63 o
   3  -8   7      396.98      366.97      5.73 o
   4  -8   7        4.30        2.79      2.64 o
   5  -8   7      220.72      238.36      6.04 o
   6  -8   7        0.36       -2.65      2.65 o
   7  -8   7      117.10      107.74     11.99 o
   8  -8   7        1.12        6.69      6.15 o
  -7  -7   7        1.76        2.18      4.85 o
  -6  -7   7       11.72       18.58      4.63 o
  -5  -7   7        7.86        6.52      3.20 o
  -4  -7   7        0.34       -0.65      1.94 o
  -3  -7   7      755.83      765.58     10.71 o
  -2  -7   7      218.92      216.81      4.54 o
  -1  -7   7       39.57       37.81      1.72 o
   0  -7   7       24.63       25.02      1.64 o
   1  -7   7      106.41       88.34      2.55 o
   2  -7   7       80.58       84.11      2.08 o
   3  -7   7      315.55      302.01      5.13 o
   4  -7   7       38.31       35.66      2.48 o
   5  -7   7      171.80      146.67      4.07 o
   6  -7   7      144.93      152.48      4.92 o
   7  -7   7        9.46        3.43      3.83 o
   8  -7   7        0.57       -3.73      3.73 o
   9  -7   7       11.32        6.81      7.57 o
  -8  -6   7        7.02        7.94      6.13 o
  -7  -6   7       21.48       32.64      6.50 o
  -6  -6   7        4.98       -1.66      3.26 o
  -5  -6   7        0.12       -2.69      2.69 o
  -4  -6   7       38.03       39.09      2.78 o
  -3  -6   7      128.03      137.18      3.46 o
  -2  -6   7      185.59      197.19      6.17 o
  -1  -6   7      129.71      120.56      2.82 o
   0  -6   7       55.60       64.76      1.76 o
   1  -6   7       21.57       41.87      1.86 o
   2  -6   7        6.56        7.25      1.70 o
   3  -6   7        9.75        4.51      1.19 o
   4  -6   7       58.66       62.08      2.41 o
   5  -6   7       36.25       34.78      2.42 o
   6  -6   7      201.93      215.22      5.79 o
   7  -6   7       44.64       46.02      4.95 o
   8  -6   7       37.93       35.18      5.57 o
   9  -6   7       15.84       22.16      6.02 o
  -8  -5   7       45.69       55.73      6.40 o
  -7  -5   7       43.46       37.06      5.30 o
  -6  -5   7       16.38       20.37      3.92 o
  -5  -5   7       11.78       14.94      2.89 o
  -4  -5   7      456.13      502.14      8.21 o
  -3  -5   7       27.24       36.27      2.19 o
  -2  -5   7      180.19      189.24      3.36 o
  -1  -5   7      217.76      225.66      3.53 o
   0  -5   7      681.33      779.78      9.97 o
   1  -5   7        5.19        8.36      1.01 o
   2  -5   7        0.16        1.22      0.96 o
   3  -5   7      236.92      233.29      4.07 o
   4  -5   7      138.19      136.12      3.23 o
   5  -5   7       25.35       20.80      2.24 o
   6  -5   7        0.06       -2.56      2.56 o
   7  -5   7      102.99      101.51      5.39 o
   8  -5   7        0.14       -0.63      4.73 o
   9  -5   7       33.03       39.92      6.62 o
  -9  -4   7       28.74       35.70     14.50 o
  -8  -4   7        7.95        2.75      5.85 o
  -7  -4   7      308.51      296.59      9.73 o
  -6  -4   7       20.51       19.60      3.65 o
  -5  -4   7      538.01      566.38      8.79 o
  -4  -4   7      106.85      113.90      3.66 o
  -3  -4   7       48.70       44.97      2.28 o
  -2  -4   7     2198.31     2330.36     23.71 o
  -1  -4   7       20.75       11.82      1.07 o
   0  -4   7       40.50       32.31      1.41 o
   1  -4   7     4010.88     4024.35     62.39 o
   2  -4   7        3.92        4.27      1.04 o
   3  -4   7        8.99       11.36      1.39 o
   4  -4   7      495.38      514.22      7.02 o
   5  -4   7       36.94       44.13      2.72 o
   6  -4   7       33.65       37.29      3.40 o
   7  -4   7      106.82      108.12      5.15 o
   8  -4   7        3.21       -0.12      4.78 o
   9  -4   7        3.20       -7.06      7.06 o
  -9  -3   7      203.83      209.75     20.59 o
  -8  -3   7       36.15       35.38      6.13 o
  -7  -3   7       48.29       39.08      5.55 o
  -6  -3   7       70.96       60.33      4.27 o
  -5  -3   7        0.94       -0.32      1.79 o
  -4  -3   7      103.73      103.27      2.94 o
  -3  -3   7      210.51      202.45      3.45 o
  -2  -3   7      545.85      514.12      5.92 o
  -1  -3   7     1394.93     1304.90     12.48 o
   0  -3   7     1135.51     1134.28     10.90 o
   1  -3   7      295.22      272.60      3.61 o
   2  -3   7     2420.74     2614.70     25.46 o
   3  -3   7      840.71      854.94      9.74 o
   4  -3   7      140.35      162.39      3.78 o
   5  -3   7       14.51       11.99      2.07 o
   6  -3   7        8.73        8.86      2.90 o
   7  -3   7      307.13      321.52      8.09 o
   8  -3   7       47.93       58.87      5.62 o
   9  -3   7        0.05       -5.87     12.60 o
  -9  -2   7        4.98       10.95     10.87 o
  -8  -2   7       45.09       37.20      5.89 o
  -7  -2   7       10.47        1.43      4.52 o
  -6  -2   7       60.06       46.29      5.04 o
  -5  -2   7      329.32      329.68      6.56 o
  -4  -2   7     1122.64     1138.42     13.52 o
  -3  -2   7      282.88      217.75      3.50 o
  -2  -2   7     1401.35     1481.83     14.24 o
  -1  -2   7     2378.61     2363.37     21.66 o
   0  -2   7      924.41      902.28      9.06 o
   1  -2   7       57.08       58.41      1.74 o
   2  -2   7       51.64       43.41      2.08 o
   3  -2   7      734.93      764.68      9.07 o
   4  -2   7      739.63      819.17     10.41 o
   5  -2   7      157.36      186.02      5.32 o
   6  -2   7       93.00       87.17      4.73 o
   7  -2   7       91.63       96.00      5.64 o
   8  -2   7       17.67       21.50      4.91 o
   9  -2   7       51.43       60.84     15.09 o
  -9  -1   7        5.74        5.90      6.65 o
  -8  -1   7       81.27       83.88      6.39 o
  -7  -1   7       27.90       22.48      4.39 o
  -6  -1   7       43.31       43.47      3.53 o
  -5  -1   7      242.51      237.94      5.51 o
  -4  -1   7      185.81      187.04      4.14 o
  -3  -1   7      129.52      124.04      3.26 o
  -2  -1   7      332.59      362.44      4.80 o
  -1  -1   7       26.30       34.36      1.59 o
   0  -1   7     1654.93     1614.49     16.10 o
   1  -1   7      718.83      640.77      7.46 o
   2  -1   7     1354.13     1332.50     15.67 o
   3  -1   7     1018.63      974.82     12.46 o
   4  -1   7       95.32      104.62      4.89 o
   5  -1   7       83.26       84.03      4.24 o
   6  -1   7       25.18       26.07      3.96 o
   7  -1   7      136.75      125.35      6.32 o
   8  -1   7       48.75       57.44      7.25 o
   9  -1   7        1.19       -3.30     14.06 o
 -10   0   7        0.52       17.87     14.50 o
  -9   0   7       45.57       38.33      7.27 o
  -8   0   7        1.81       -6.78      7.08 o
  -7   0   7        0.48       -3.55      3.63 o
  -6   0   7      207.34      193.00      9.28 o
  -5   0   7       52.61       59.09      3.27 o
  -4   0   7     1125.93     1148.20     13.30 o
  -3   0   7     1816.91     1776.73     19.21 o
  -2   0   7     3005.73     3011.06     29.23 o
  -1   0   7       63.10       82.71      1.98 o
   0   0   7      440.30      393.34      5.06 o
   1   0   7        0.01        1.23      1.19 o
   2   0   7      159.29      167.35      3.80 o
   3   0   7        9.65       13.26      1.98 o
   4   0   7      320.86      288.41      7.66 o
   5   0   7      698.47      709.20     11.20 o
   6   0   7       65.25       63.92      4.99 o
   7   0   7      117.04      117.98      6.41 o
   8   0   7        8.69        2.14      6.69 o
 -10   1   7       11.80        6.29     14.46 o
  -9   1   7        1.20        4.46      7.25 o
  -8   1   7       12.79       16.19      4.99 o
  -7   1   7       16.37       15.84      3.90 o
  -6   1   7      274.74      304.14      6.70 o
  -5   1   7      283.68      288.44      5.63 o
  -4   1   7      528.41      557.86      7.76 o
  -3   1   7     2303.13     2302.06     24.22 o
  -2   1   7     6065.69     6073.34     57.36 o
  -1   1   7      688.48      636.79      7.05 o
   0   1   7     2426.69     2433.49     22.86 o
   1   1   7       13.44       13.63      1.85 o
   2   1   7      134.78      125.26      5.22 o
   3   1   7     1082.99     1130.19     14.38 o
   4   1   7      115.66      117.72      4.39 o
   5   1   7        0.44        0.44      3.84 o
   6   1   7        2.14       -0.36      4.08 o
   7   1   7        1.40       -2.83      6.17 o
   8   1   7       42.87       46.31     20.22 o
 -10   2   7       43.66       70.39     37.68 o
  -9   2   7       30.53       24.31      6.15 o
  -8   2   7        2.61        1.19      4.75 o
  -7   2   7       98.87      103.11      5.47 o
  -6   2   7        4.29       -0.40      2.24 o
  -5   2   7      350.83      337.14      8.78 o
  -4   2   7     4495.29     4426.08     47.62 o
  -3   2   7     3160.21     3187.83     34.64 o
  -2   2   7     3127.63     2875.80     31.18 o
  -1   2   7     4290.49     4424.93     44.38 o
   0   2   7      565.65      587.23      7.89 o
   1   2   7      250.17      241.74      4.58 o
   2   2   7      559.59      559.47      7.35 o
   3   2   7        1.37       -0.44      1.80 o
   4   2   7       55.91       49.45      3.25 o
   5   2   7      545.08      554.06     11.58 o
   6   2   7        0.27        7.57      4.93 o
   7   2   7        1.12       -3.11      7.47 o
   8   2   7       76.19       99.58     16.11 o
 -10   3   7        0.07      -12.63     12.63 o
  -9   3   7        0.85        0.50      5.53 o
  -8   3   7      211.22      197.76      7.83 o
  -7   3   7      134.39      133.52      4.49 o
  -6   3   7      166.38      144.39      4.77 o
  -5   3   7      804.03      747.25     10.69 o
  -4   3   7      514.72      560.71      7.78 o
  -3   3   7      262.30      255.48      4.41 o
  -2   3   7        0.00       -1.18      1.20 o
  -1   3   7     1999.07     1968.22     19.75 o
   0   3   7      107.65       94.18      2.65 o
   1   3   7      485.73      488.06      6.83 o
   2   3   7      240.48      249.96      5.49 o
   3   3   7      425.08      386.47      6.70 o
   4   3   7       71.85       64.53      4.61 o
   5   3   7        1.28       -1.56      3.52 o
   6   3   7        0.40        1.29      5.03 o
   7   3   7        2.63       -0.57      6.62 o
   8   3   7       13.12        6.14     13.87 o
 -10   4   7        9.42       27.00     14.01 o
  -9   4   7      143.39      152.52      8.05 o
  -8   4   7      135.37      120.35      5.85 o
  -7   4   7       35.74       39.35      4.09 o
  -6   4   7       13.29       12.59      2.54 o
  -5   4   7        1.91        0.55      2.00 o
  -4   4   7       43.24       42.63      2.25 o
  -3   4   7       49.39       51.76      2.42 o
  -2   4   7       96.66      102.15      2.91 o
  -1   4   7      225.45      259.90      4.10 o
   0   4   7      154.38      122.08      3.02 o
   1   4   7       12.17       18.20      1.79 o
   2   4   7       47.67       56.34      2.74 o
   3   4   7      104.20      122.08      3.77 o
   4   4   7        8.94        6.05      2.98 o
   5   4   7      688.43      671.28     14.77 o
   6   4   7       36.51       42.42      7.91 o
   7   4   7        0.06       12.96     12.99 o
 -10   5   7        9.71       11.68      8.65 o
  -9   5   7       48.50       44.08      6.58 o
  -8   5   7        0.59        0.20      3.63 o
  -7   5   7       61.87       54.76      3.86 o
  -6   5   7      541.36      546.43      8.34 o
  -5   5   7      148.24      170.09      4.46 o
  -4   5   7      169.31      161.00      4.01 o
  -3   5   7      291.35      272.10      4.91 o
  -2   5   7       99.90       79.56      2.58 o
  -1   5   7      561.34      643.30      8.16 o
   0   5   7      159.71      176.55      4.17 o
   1   5   7       91.79       78.86      3.28 o
   2   5   7        3.00        1.71      1.83 o
   3   5   7        4.99        4.77      2.50 o
   4   5   7      740.92      748.01     12.62 o
   5   5   7        0.60        2.12      4.31 o
   6   5   7      151.05      159.32      7.87 o
   7   5   7       22.78       23.95     14.91 o
 -10   6   7       15.77       22.27      8.68 o
  -9   6   7       16.75       19.60      6.04 o
  -8   6   7       35.58       27.97      4.13 o
  -7   6   7       30.01       23.52      3.41 o
  -6   6   7       36.03       40.72      3.24 o
  -5   6   7      258.97      268.47      5.59 o
  -4   6   7       34.58       38.10      2.32 o
  -3   6   7       97.42       93.57      2.95 o
  -2   6   7        0.54       -1.32      1.32 o
  -1   6   7      726.44      786.79      9.65 o
   0   6   7       29.18       25.76      2.09 o
   1   6   7        6.27        6.37      1.78 o
   2   6   7        0.60        0.91      1.89 o
   3   6   7      385.58      391.66      8.88 o
   4   6   7      224.54      242.16      7.63 o
   5   6   7       10.75       12.15      5.25 o
   6   6   7       60.92       58.10      6.58 o
  -9   7   7        2.53        4.23      5.20 o
  -8   7   7       18.84       24.96      4.65 o
  -7   7   7       57.81       56.52      4.20 o
  -6   7   7      142.92      140.01      4.57 o
  -5   7   7        0.41       -1.76      1.76 o
  -4   7   7       17.24       25.50      2.14 o
  -3   7   7       43.99       31.82      2.05 o
  -2   7   7      763.61      735.30      9.61 o
  -1   7   7      124.05      111.59      3.45 o
   0   7   7       78.91       66.87      2.59 o
   1   7   7       92.84       88.78      3.67 o
   2   7   7      310.61      322.43      9.85 o
   3   7   7       67.19       68.78      4.51 o
   4   7   7        0.52        2.47      3.97 o
   5   7   7        0.11       -1.21      5.00 o
   6   7   7        8.31       16.68      7.96 o
  -9   8   7        0.40       -4.76      4.76 o
  -8   8   7        7.78        3.77      4.21 o
  -7   8   7        3.88        5.79      3.86 o
  -6   8   7      142.63      136.63      5.13 o
  -5   8   7      117.05      112.43      4.33 o
  -4   8   7      856.23      840.82     14.47 o
  -3   8   7      113.26      119.35      3.81 o
  -2   8   7      137.95      148.86      4.24 o
  -1   8   7      403.44      372.04      6.41 o
   0   8   7      165.58      159.57      3.81 o
   1   8   7       87.27       85.78      3.60 o
   2   8   7      144.94      139.10      5.68 o
   3   8   7      635.49      619.80     14.98 o
   4   8   7       21.84       38.32      6.53 o
   5   8   7        1.70        5.64      5.53 o
  -9   9   7       12.80       14.23      8.62 o
  -8   9   7        0.57       -4.12      4.64 o
  -7   9   7        0.01        6.89      5.01 o
  -6   9   7       32.57       33.79      6.05 o
  -5   9   7      294.52      304.42      8.65 o
  -4   9   7      259.49      256.97      6.81 o
  -3   9   7       17.28       13.66      2.48 o
  -2   9   7      102.72      118.19      6.16 o
  -1   9   7      262.03      259.04      6.91 o
   0   9   7        0.13        0.55      2.08 o
   1   9   7        8.79        8.75      4.08 o
   2   9   7       39.94       40.73      4.62 o
   3   9   7       80.46       89.81      6.54 o
   4   9   7        2.82        2.94      4.81 o
  -8  10   7       22.62       25.59      5.77 o
  -7  10   7        4.00        7.88      4.25 o
  -6  10   7       13.85       13.49      4.40 o
  -5  10   7       21.11       27.91      7.14 o
  -4  10   7       93.60       91.77      4.79 o
  -3  10   7       41.41       31.48      3.03 o
  -2  10   7        0.69       -2.08      2.08 o
  -1  10   7        1.68        3.20      2.63 o
   0  10   7       10.62        7.62      7.18 o
   1  10   7        2.56        4.97      5.37 o
   2  10   7       54.46       66.03      7.04 o
   3  10   7       77.02       88.36      8.05 o
  -8  11   7       53.09       56.26      9.42 o
  -7  11   7       51.08       59.47     11.48 o
  -6  11   7       15.71       -5.07      5.16 o
  -5  11   7      108.24      102.34      8.22 o
  -4  11   7       32.65       25.88      3.45 o
  -3  11   7       75.30       72.92      6.50 o
  -2  11   7       91.16       97.32      5.22 o
  -1  11   7        3.76        2.92      4.21 o
   0  11   7       21.90       29.57      4.91 o
   1  11   7       17.20       29.55      5.18 o
   2  11   7        7.06       -0.59      8.96 o
  -7  12   7        2.80       -4.70      6.48 o
  -6  12   7       28.37       22.68     18.67 o
  -5  12   7        5.01        1.71      5.93 o
  -4  12   7       26.85       36.26      6.12 o
  -3  12   7        0.05       -4.87      4.87 o
  -2  12   7        0.04       -2.67      4.82 o
  -1  12   7       20.94       11.12     16.26 o
   0  12   7       30.16       35.19      7.74 o
   1  12   7      129.38      162.00     11.42 o
  -5  13   7        0.22       -2.97      5.15 o
  -4  13   7       43.36       41.58      6.93 o
  -3  13   7       61.60       71.47      6.06 o
  -2  13   7       45.79       57.94     14.80 o
  -1  13   7        1.37       -7.43      7.43 o
   0 -14   8        7.56        7.25      3.64 o
   1 -14   8       26.92       29.29     18.22 o
   2 -14   8       16.42       12.12     16.39 o
   3 -14   8        0.11       -1.36     17.61 o
   4 -14   8       32.08       38.61     17.83 o
  -2 -13   8       23.46       21.19      4.99 o
  -1 -13   8       64.29       55.49      5.05 o
   0 -13   8        0.15        3.02      2.15 o
   1 -13   8        2.79       15.64     14.56 o
   2 -13   8        1.77        6.83     14.42 o
   3 -13   8        0.20       15.92     14.89 o
   4 -13   8        2.16        1.73      1.99 o
   5 -13   8        0.30        0.86      3.73 o
  -4 -12   8       47.75       56.29      8.07 o
  -3 -12   8       46.12       59.88      5.93 o
  -2 -12   8       13.68        7.04      5.67 o
  -1 -12   8        0.37       -2.64      2.64 o
   0 -12   8        4.53        8.77      6.53 o
   1 -12   8       75.01       66.14     15.64 o
   2 -12   8        3.49        8.03     14.91 o
   3 -12   8      170.42      158.66      7.32 o
   4 -12   8       25.79       19.98      2.90 o
   5 -12   8       11.99       18.39      3.23 o
   6 -12   8      147.56      152.69      8.15 o
  -5 -11   8        0.58        2.73      6.73 o
  -4 -11   8        2.20        9.63      5.26 o
  -3 -11   8        3.78       11.41      5.06 o
  -2 -11   8      201.70      198.49      7.13 o
  -1 -11   8      440.42      439.52      8.68 o
   0 -11   8      142.91      133.74      8.88 o
   1 -11   8      447.09      460.91     28.00 o
   2 -11   8      284.63      279.78     16.34 o
   3 -11   8        3.27        0.23      3.59 o
   4 -11   8       95.66       90.53      4.12 o
   5 -11   8       36.86       31.42      3.70 o
   6 -11   8       80.39       91.41      6.88 o
   7 -11   8       59.29       63.69      9.13 o
  -5 -10   8       18.13       18.74      5.01 o
  -4 -10   8       31.61       34.05      5.09 o
  -3 -10   8        1.09        0.74      2.65 o
  -2 -10   8        5.89        7.05      2.19 o
  -1 -10   8      640.93      651.03     10.11 o
   0 -10   8        9.81        8.01      2.75 o
   1 -10   8      377.14      369.35      6.41 o
   2 -10   8        7.27       10.71      1.56 o
   3 -10   8       22.74       24.56      2.89 o
   4 -10   8      657.62      675.39     14.60 o
   5 -10   8       45.73       52.20      3.61 o
   6 -10   8        6.64        9.04      5.21 o
   7 -10   8       85.25       86.28      8.66 o
  -6  -9   8       39.12       32.64      5.93 o
  -5  -9   8        4.35        6.23      4.30 o
  -4  -9   8       87.47       97.56      6.70 o
  -3  -9   8        0.77       -2.20      2.20 o
  -2  -9   8      254.53      258.17      5.83 o
  -1  -9   8      109.82      105.82      4.41 o
   0  -9   8        7.68        5.18      2.32 o
   1  -9   8       71.84       72.49      3.06 o
   2  -9   8      160.99      145.14      3.69 o
   3  -9   8        1.89        2.73      1.39 o
   4  -9   8      649.22      639.07     10.31 o
   5  -9   8        5.80        5.57      2.93 o
   6  -9   8       38.30       37.51      4.61 o
   7  -9   8        0.11        3.04      3.81 o
   8  -9   8        1.53        1.30      9.83 o
  -7  -8   8       56.85       45.92      6.19 o
  -6  -8   8        0.57       -3.22      4.13 o
  -5  -8   8      136.08      116.33      6.73 o
  -4  -8   8      149.87      151.82      4.64 o
  -3  -8   8       21.85       17.30      2.66 o
  -2  -8   8      116.61      114.12      4.97 o
  -1  -8   8       78.15       80.81      2.59 o
   0  -8   8      141.00      151.90      3.31 o
   1  -8   8       21.77       27.17      1.75 o
   2  -8   8       54.50       59.56      2.15 o
   3  -8   8       42.52       45.30      2.08 o
   4  -8   8     1197.20     1170.17     16.68 o
   5  -8   8       27.96       31.08      3.23 o
   6  -8   8       23.88       21.52      4.34 o
   7  -8   8      155.62      147.30      7.81 o
   8  -8   8       69.43       75.74      7.16 o
  -7  -7   8        9.33        4.53      4.86 o
  -6  -7   8       99.63      101.30      6.82 o
  -5  -7   8      366.05      369.85      9.52 o
  -4  -7   8      174.33      179.31      4.61 o
  -3  -7   8       37.92       37.77      2.14 o
  -2  -7   8       34.09       32.11      2.12 o
  -1  -7   8        0.64        1.01      1.16 o
   0  -7   8        2.88        1.52      0.93 o
   1  -7   8       62.37       66.08      2.14 o
   2  -7   8       55.74       65.41      2.10 o
   3  -7   8      511.27      531.85      8.30 o
   4  -7   8        1.62        5.50      2.24 o
   5  -7   8      121.84      132.30      4.04 o
   6  -7   8      865.18      833.19     15.07 o
   7  -7   8      154.55      169.99      7.00 o
   8  -7   8        5.56        2.16      4.20 o
  -8  -6   8        1.48       12.56      5.85 o
  -7  -6   8        0.47        1.26      5.07 o
  -6  -6   8       39.39       47.53      6.60 o
  -5  -6   8        0.95        1.13      2.89 o
  -4  -6   8        0.60       -1.52      1.97 o
  -3  -6   8        1.06        0.31      1.69 o
  -2  -6   8      307.87      308.08      5.40 o
  -1  -6   8      843.42      899.08     11.48 o
   0  -6   8      852.82      821.84     10.35 o
   1  -6   8      242.44      203.76      3.36 o
   2  -6   8       99.12       89.64      2.53 o
   3  -6   8       31.38       49.02      2.06 o
   4  -6   8       30.64       21.46      2.18 o
   5  -6   8      751.67      772.48     15.39 o
   6  -6   8       15.94       13.20      3.67 o
   7  -6   8        3.48       -0.97      3.74 o
   8  -6   8        9.84       13.05      4.83 o
  -8  -5   8       10.89        4.64      5.51 o
  -7  -5   8      113.53      121.80      7.24 o
  -6  -5   8       39.89       41.51      4.82 o
  -5  -5   8      134.36      153.57      5.11 o
  -4  -5   8       23.36       14.84      2.25 o
  -3  -5   8       57.42       41.71      2.17 o
  -2  -5   8       58.92       72.09      3.03 o
  -1  -5   8      446.54      522.41      6.76 o
   0  -5   8      306.93      333.97      4.67 o
   1  -5   8       41.44       48.24      1.96 o
   2  -5   8      385.90      355.98      7.07 o
   3  -5   8      146.70      131.39      2.94 o
   4  -5   8      209.23      201.70      4.33 o
   5  -5   8      788.55      728.56      9.49 o
   6  -5   8       41.59       38.21      3.36 o
   7  -5   8      175.99      192.13      6.40 o
   8  -5   8       18.03       13.14      5.77 o
   9  -5   8        8.76        3.98      7.38 o
  -9  -4   8        0.97       -7.83     11.06 o
  -8  -4   8       63.57       65.03      6.78 o
  -7  -4   8        0.35        3.41      4.71 o
  -6  -4   8        0.17        1.97      3.34 o
  -5  -4   8     1114.56     1090.94     13.92 o
  -4  -4   8       29.79       22.32      2.33 o
  -3  -4   8      674.90      692.66      8.69 o
  -2  -4   8      253.24      263.80      5.58 o
  -1  -4   8     1772.96     1850.39     18.13 o
   0  -4   8     1323.22     1284.51     12.28 o
   1  -4   8      185.17      174.97      2.72 o
   2  -4   8        0.00        5.87      1.12 o
   3  -4   8      116.41      119.72      2.93 o
   4  -4   8       18.43       26.03      2.10 o
   5  -4   8       14.30       13.46      2.30 o
   6  -4   8       66.80       59.96      4.33 o
   7  -4   8       69.25       63.33      4.65 o
   8  -4   8       33.43       36.99      6.31 o
   9  -4   8       35.10       44.72     10.23 o
  -9  -3   8        0.22        7.63     11.39 o
  -8  -3   8      131.05      131.83      7.85 o
  -7  -3   8       53.82       43.69      5.80 o
  -6  -3   8      547.05      545.41     10.42 o
  -5  -3   8        7.23        6.89      2.23 o
  -4  -3   8      569.90      542.60      7.40 o
  -3  -3   8       23.19       23.17      1.66 o
  -2  -3   8      319.35      363.02      4.69 o
  -1  -3   8      890.24      954.47      9.61 o
   0  -3   8      199.98      197.91      3.19 o
   1  -3   8      527.83      587.88      6.53 o
   2  -3   8      190.96      213.44      3.60 o
   3  -3   8      763.02      778.89      9.20 o
   4  -3   8      118.35      108.96      3.23 o
   5  -3   8       20.63       12.58      2.17 o
   6  -3   8       91.03       88.51      4.56 o
   7  -3   8      145.60      144.79      6.55 o
   8  -3   8        0.03        0.47      4.38 o
   9  -3   8       41.59       64.30     21.96 o
  -9  -2   8        1.10        9.89     10.83 o
  -8  -2   8       12.89       12.48      5.75 o
  -7  -2   8       54.04       40.93      5.34 o
  -6  -2   8       19.69       21.60      3.60 o
  -5  -2   8        0.30        3.97      2.08 o
  -4  -2   8      855.02      901.47     11.33 o
  -3  -2   8     2086.81     2034.80     19.36 o
  -2  -2   8     1073.72     1083.14     10.50 o
  -1  -2   8      277.39      282.25      3.88 o
   0  -2   8      249.26      269.13      3.79 o
   1  -2   8        0.76        0.75      1.02 o
   2  -2   8     1088.20     1138.69     12.30 o
   3  -2   8     1172.26     1240.66     13.62 o
   4  -2   8      161.11      180.28      4.15 o
   5  -2   8       71.87       70.55      3.49 o
   6  -2   8      194.51      197.75      8.69 o
   7  -2   8      160.65      158.23      6.90 o
   8  -2   8       64.55       83.11      6.12 o
  -9  -1   8       26.76       26.05      6.97 o
  -8  -1   8       75.48       73.43      6.71 o
  -7  -1   8       39.69       37.14      4.74 o
  -6  -1   8      222.66      234.48      8.50 o
  -5  -1   8       58.40       67.05      3.61 o
  -4  -1   8       66.28       71.94      3.13 o
  -3  -1   8      178.88      169.75      3.13 o
  -2  -1   8     3032.84     3141.45     29.98 o
  -1  -1   8     2107.11     1978.44     21.95 o
   0  -1   8      308.70      282.32      5.27 o
   1  -1   8      341.15      320.59      5.22 o
   2  -1   8      256.10      277.12      5.03 o
   3  -1   8       88.14       89.45      3.22 o
   4  -1   8      460.31      478.45      8.10 o
   5  -1   8       29.94       33.89      3.48 o
   6  -1   8       61.78       59.90      4.81 o
   7  -1   8        8.21       19.72      4.51 o
   8  -1   8       82.15       87.06      6.84 o
 -10   0   8       29.74       17.79     14.26 o
  -9   0   8       26.58       16.88      6.65 o
  -8   0   8       56.42       47.96      6.98 o
  -7   0   8        6.00        2.30      3.89 o
  -6   0   8       28.96       25.65      3.22 o
  -5   0   8      944.28      930.80     11.74 o
  -4   0   8       77.11       89.82      2.89 o
  -3   0   8      138.52      144.04      3.42 o
  -2   0   8       97.76       80.02      2.50 o
  -1   0   8      704.06      726.36      8.36 o
   0   0   8       21.50       23.26      1.59 o
   1   0   8      370.39      437.30      6.23 o
   2   0   8      540.27      607.86      7.71 o
   3   0   8        5.73       12.13      2.06 o
   4   0   8      158.76      151.89      4.56 o
   5   0   8       71.32       80.03      6.53 o
   6   0   8        2.43        3.67      5.25 o
   7   0   8       23.35       16.88      5.16 o
   8   0   8       12.61       26.59     13.47 o
 -10   1   8        5.20        0.65     13.89 o
  -9   1   8       50.48       55.35      7.75 o
  -8   1   8       21.37       24.00      6.24 o
  -7   1   8      285.62      294.59      8.37 o
  -6   1   8      526.82      522.78     10.41 o
  -5   1   8      678.28      662.29     10.48 o
  -4   1   8       25.57       30.89      2.33 o
  -3   1   8     3657.58     3556.02     36.41 o
  -2   1   8      262.16      251.33      4.34 o
  -1   1   8     2122.58     2040.17     20.45 o
   0   1   8     1085.98     1056.01     10.97 o
   1   1   8        8.41        9.39      1.59 o
   2   1   8      398.23      409.29      6.31 o
   3   1   8       19.73       13.93      2.37 o
   4   1   8      471.74      462.62      8.25 o
   5   1   8        5.75       10.48      3.96 o
   6   1   8      267.79      266.18      8.58 o
   7   1   8      195.83      189.43     10.53 o
   8   1   8      178.25      203.03     18.61 o
 -10   2   8       59.80       64.88     16.11 o
  -9   2   8        1.25       -6.15      6.15 o
  -8   2   8       63.16       60.74      6.33 o
  -7   2   8      273.69      267.69      7.96 o
  -6   2   8       61.73       56.35      4.50 o
  -5   2   8      414.32      408.43      7.73 o
  -4   2   8       19.87        9.74      2.27 o
  -3   2   8      262.14      226.32      4.59 o
  -2   2   8       37.63       43.21      2.15 o
  -1   2   8     2784.39     2985.73     30.71 o
   0   2   8      334.60      386.32      6.55 o
   1   2   8     1250.26     1340.22     18.29 o
   2   2   8      236.79      253.52      4.66 o
   3   2   8      212.22      212.91      5.31 o
   4   2   8      278.17      283.07      6.67 o
   5   2   8       31.57       24.68      4.21 o
   6   2   8       77.44       64.75      6.36 o
   7   2   8        2.74        7.49      7.00 o
   8   2   8       44.07       16.36     14.43 o
 -10   3   8        0.81        8.82     13.56 o
  -9   3   8        6.40        9.12      5.93 o
  -8   3   8        3.29       -0.55      4.97 o
  -7   3   8        1.89        3.94      3.39 o
  -6   3   8      273.51      269.74      6.03 o
  -5   3   8      480.22      470.44      7.52 o
  -4   3   8     3536.15     3546.67     36.70 o
  -3   3   8      172.17      165.13      3.91 o
  -2   3   8      207.23      241.46      4.27 o
  -1   3   8      520.19      481.98      6.29 o
   0   3   8     1483.57     1543.35     17.00 o
   1   3   8     1529.63     1676.36     18.55 o
   2   3   8       43.07       44.99      3.44 o
   3   3   8       13.54       12.29      2.32 o
   4   3   8      656.78      642.42     11.34 o
   5   3   8       25.69       17.23      4.83 o
   6   3   8        7.35        2.79      5.42 o
   7   3   8        1.25        0.72     12.13 o
 -10   4   8       35.55       38.32     14.22 o
  -9   4   8        9.06       11.25      5.66 o
  -8   4   8       50.50       39.77      5.94 o
  -7   4   8        5.85       11.64      3.63 o
  -6   4   8      198.58      190.32      5.33 o
  -5   4   8       50.17       43.01      2.67 o
  -4   4   8        2.18       -0.87      1.62 o
  -3   4   8      368.50      379.20      5.80 o
  -2   4   8       14.77       15.13      1.56 o
  -1   4   8       49.25       40.99      1.91 o
   0   4   8      714.99      737.61      9.34 o
   1   4   8      331.63      350.82      5.88 o
   2   4   8     1006.44     1063.73     13.20 o
   3   4   8      981.60     1041.54     13.54 o
   4   4   8      763.56      724.57     12.35 o
   5   4   8       12.27       12.83      4.53 o
   6   4   8        3.03       -2.75      5.49 o
   7   4   8        1.82        7.12     13.48 o
 -10   5   8        9.59        9.51     11.66 o
  -9   5   8       10.03       17.25      5.67 o
  -8   5   8      131.97      118.69      5.90 o
  -7   5   8       17.13       13.93      3.66 o
  -6   5   8        0.29        0.57      2.42 o
  -5   5   8       16.16       25.32      2.94 o
  -4   5   8     1137.32     1181.35     14.76 o
  -3   5   8       18.36       25.22      2.07 o
  -2   5   8      876.04      874.55     11.20 o
  -1   5   8       21.48       31.21      2.20 o
   0   5   8        1.24        1.39      1.51 o
   1   5   8       51.10       50.03      2.82 o
   2   5   8       31.55       31.94      2.59 o
   3   5   8      289.08      278.11      7.11 o
   4   5   8      157.70      136.32      6.14 o
   5   5   8        0.41       -2.97      4.33 o
   6   5   8        3.87       10.04      5.12 o
   7   5   8       26.74       15.34     29.43 o
 -10   6   8       15.85       15.30     11.57 o
  -9   6   8        6.53        3.95      5.59 o
  -8   6   8       51.48       55.39      4.80 o
  -7   6   8        3.69       -0.44      3.16 o
  -6   6   8       14.48       10.13      2.66 o
  -5   6   8        3.06        5.27      2.03 o
  -4   6   8      699.83      763.63     10.50 o
  -3   6   8        4.96        7.37      1.73 o
  -2   6   8      148.32      126.51      4.39 o
  -1   6   8      421.63      387.14      6.03 o
   0   6   8      172.97      157.76      4.65 o
   1   6   8       22.74       18.93      2.32 o
   2   6   8       65.07       54.40      3.53 o
   3   6   8      286.40      287.69      7.76 o
   4   6   8       23.81       24.93      4.27 o
   5   6   8        1.12        7.39      5.23 o
   6   6   8       22.97       20.83     10.20 o
  -9   7   8        0.53       -0.04      5.39 o
  -8   7   8       17.72       19.72      5.07 o
  -7   7   8       14.87        5.91      5.20 o
  -6   7   8      459.13      453.16      9.22 o
  -5   7   8       93.45       96.96      4.35 o
  -4   7   8        3.77        1.05      1.82 o
  -3   7   8      234.69      235.75      4.85 o
  -2   7   8      174.95      177.41      4.59 o
  -1   7   8       37.41       36.98      2.40 o
   0   7   8        7.16       17.72      2.07 o
   1   7   8       55.75       63.42      3.19 o
   2   7   8      500.72      461.71      9.50 o
   3   7   8        7.54        8.93      4.71 o
   4   7   8       21.21       15.19      5.01 o
   5   7   8        9.29       16.44      5.89 o
  -9   8   8        5.23        6.28      5.33 o
  -8   8   8        2.15       -4.14      4.14 o
  -7   8   8      172.78      177.67      7.71 o
  -6   8   8        0.06        2.50      2.82 o
  -5   8   8       21.78       21.97      2.63 o
  -4   8   8      991.03      940.14     13.06 o
  -3   8   8      284.73      298.10      5.42 o
  -2   8   8      122.43      108.93      3.26 o
  -1   8   8       44.42       41.22      2.46 o
   0   8   8      692.34      700.21      9.65 o
   1   8   8      451.50      434.68      9.57 o
   2   8   8      505.58      499.29     11.16 o
   3   8   8       21.48       27.02      5.00 o
   4   8   8       15.64        4.02      5.12 o
   5   8   8        3.84       15.10      6.10 o
  -9   9   8       22.51       27.39      7.49 o
  -8   9   8        0.00       -6.46      8.55 o
  -7   9   8       51.07       56.07      5.10 o
  -6   9   8       25.47       32.56      3.93 o
  -5   9   8      196.25      193.35      5.64 o
  -4   9   8       19.78       14.17      3.04 o
  -3   9   8       86.57       80.67      5.02 o
  -2   9   8      676.06      690.28     12.85 o
  -1   9   8        4.41        4.28      1.75 o
   0   9   8        7.84        6.57      2.13 o
   1   9   8        1.12        5.96      3.33 o
   2   9   8       50.96       46.71      5.06 o
   3   9   8        0.53       -2.53      4.23 o
   4   9   8        4.33        4.22      5.07 o
  -8  10   8        3.67        8.37      6.32 o
  -7  10   8        1.11        5.86      4.30 o
  -6  10   8        4.74       15.47      4.68 o
  -5  10   8        4.55        1.34      3.36 o
  -4  10   8       38.50       46.17      4.00 o
  -3  10   8       19.04       22.26      3.30 o
  -2  10   8        1.11       -2.20      2.20 o
  -1  10   8       72.91       77.81      5.95 o
   0  10   8      104.14      124.87     13.17 o
   1  10   8       29.32       31.98      6.59 o
   2  10   8        6.40        3.20      5.19 o
   3  10   8        0.69       -4.73      4.73 o
  -7  11   8        0.15       -5.82     17.40 o
  -6  11   8       22.34       32.04      7.20 o
  -5  11   8       25.88       22.06      6.93 o
  -4  11   8        0.15        0.74      3.49 o
  -3  11   8       13.71       17.69      4.44 o
  -2  11   8       53.41       56.68      5.45 o
  -1  11   8        0.02        0.82      3.41 o
   0  11   8       35.04       50.23      5.63 o
   1  11   8        0.13       -5.68      7.84 o
   2  11   8      106.05      113.01     11.17 o
  -6  12   8        0.80       -5.43      5.43 o
  -5  12   8       15.07       17.35      6.25 o
  -4  12   8        1.72        5.60      6.02 o
  -3  12   8        5.41        8.46      5.11 o
  -2  12   8       45.52       40.62      6.93 o
  -1  12   8       62.45       67.10      8.05 o
   0  12   8       82.02      106.67      9.88 o
   1  12   8        8.96        6.19     11.37 o
  -4  13   8        6.37        9.00      5.99 o
  -3  13   8        2.93        4.39      4.29 o
  -2  13   8       15.50       20.79      6.38 o
   0 -14   9        1.79        2.61      2.41 o
   1 -14   9       47.37       81.03     18.69 o
   2 -14   9       12.44        5.94     17.03 o
   3 -14   9        5.24        2.04     15.62 o
  -2 -13   9        0.06       -3.49      3.49 o
  -1 -13   9       28.80       31.60      3.60 o
   0 -13   9       22.63       17.59      3.58 o
   1 -13   9       18.22       11.39     15.57 o
   2 -13   9        0.75       22.22     15.62 o
   3 -13   9        1.39        8.41     15.85 o
   4 -13   9      128.99      127.87      4.72 o
   5 -13   9       50.16       62.23      4.26 o
  -4 -12   9       23.81       34.67      6.28 o
  -3 -12   9        7.16        7.09      8.63 o
  -2 -12   9        3.57       -1.03      3.36 o
  -1 -12   9      117.48       95.65      4.67 o
   0 -12   9      215.30      203.31      5.71 o
   1 -12   9      139.07      134.83      6.91 o
   2 -12   9       95.48       63.20     16.86 o
   3 -12   9       13.12       12.59      6.52 o
   4 -12   9       53.61       55.35      5.93 o
   5 -12   9       30.28       33.23      4.27 o
   6 -12   9       18.87       22.58      5.17 o
  -5 -11   9        0.14       -5.76      5.76 o
  -4 -11   9       69.28       75.70      8.21 o
  -3 -11   9        1.26       -3.20      4.20 o
  -2 -11   9      128.13      145.03     14.68 o
  -1 -11   9        5.90        3.08      3.14 o
   0 -11   9      361.03      345.38      9.39 o
   1 -11   9      695.44      640.83     17.70 o
   2 -11   9      355.85      314.97     31.90 o
   3 -11   9       80.26       72.59      4.25 o
   4 -11   9        9.81        9.06      2.62 o
   5 -11   9        0.94        0.54      2.96 o
   6 -11   9        6.04       11.28      4.92 o
   7 -11   9       22.19       20.61      6.13 o
  -5 -10   9        4.51        0.62      7.40 o
  -4 -10   9       21.47       23.52      9.54 o
  -3 -10   9       17.21       19.74      3.35 o
  -2 -10   9      205.38      208.31      8.32 o
  -1 -10   9       58.27       57.08      2.75 o
   0 -10   9        8.82        8.20      1.54 o
   1 -10   9        8.04        9.30      1.94 o
   2 -10   9      387.32      399.10      9.45 o
   3 -10   9      531.76      531.08      8.85 o
   4 -10   9      136.53      128.72      4.14 o
   5 -10   9        1.12        1.85      3.38 o
   6 -10   9      135.23      149.06      8.46 o
   7 -10   9       11.41       11.80      6.39 o
  -6  -9   9       53.61       52.13      9.27 o
  -5  -9   9       11.99        5.36      4.70 o
  -4  -9   9       78.30       84.81      6.34 o
  -3  -9   9       14.35        7.89      3.54 o
  -2  -9   9       15.43       13.15      2.19 o
  -1  -9   9       44.03       32.57      2.38 o
   0  -9   9       14.66       14.01      1.42 o
   1  -9   9      264.65      237.02      6.58 o
   2  -9   9       62.78       57.96      2.04 o
   3  -9   9       78.74       82.45      4.40 o
   4  -9   9      104.99      101.90      3.79 o
   5  -9   9       38.40       41.57      3.24 o
   6  -9   9      208.78      187.61      7.78 o
   7  -9   9        0.08        1.87      4.11 o
   8  -9   9       20.30       14.65      7.61 o
  -7  -8   9        0.88        5.06      5.10 o
  -6  -8   9        0.12        1.24      4.23 o
  -5  -8   9       48.48       42.69      4.93 o
  -4  -8   9       57.56       55.35      3.47 o
  -3  -8   9       11.78        8.94      2.41 o
  -2  -8   9        0.86       -2.39      2.39 o
  -1  -8   9       23.97       21.93      1.94 o
   0  -8   9       53.16       52.71      1.95 o
   1  -8   9       66.84       68.68      2.09 o
   2  -8   9        9.38        5.38      1.28 o
   3  -8   9      253.97      263.02      5.00 o
   4  -8   9      107.76       93.76      3.74 o
   5  -8   9      555.10      541.13     10.13 o
   6  -8   9        0.33       -0.14      5.26 o
   7  -8   9       20.57       27.43      5.24 o
   8  -8   9        4.09        5.60      5.11 o
  -7  -7   9       13.74       20.76      6.37 o
  -6  -7   9        1.40        2.52      5.99 o
  -5  -7   9       10.43       10.23      4.10 o
  -4  -7   9       57.29       57.47      3.24 o
  -3  -7   9       43.52       47.98      2.53 o
  -2  -7   9       26.94       29.41      2.07 o
  -1  -7   9      891.36      837.32     11.06 o
   0  -7   9      479.23      498.12      7.08 o
   1  -7   9      250.35      267.95      4.50 o
   2  -7   9        2.06        2.50      1.24 o
   3  -7   9       67.71       63.78      2.62 o
   4  -7   9       19.66       19.36      2.91 o
   5  -7   9      186.25      178.70      4.30 o
   6  -7   9        3.55        9.17      3.20 o
   7  -7   9       73.39       74.58      5.67 o
   8  -7   9        0.00       -2.64      4.43 o
  -8  -6   9       25.90       24.41      6.28 o
  -7  -6   9      113.14      122.68      8.23 o
  -6  -6   9       10.90        8.98      3.79 o
  -5  -6   9       30.99       25.68      3.46 o
  -4  -6   9      233.46      226.05      5.19 o
  -3  -6   9      185.96      187.32      3.99 o
  -2  -6   9      408.51      413.08      6.03 o
  -1  -6   9        3.28       17.86      1.43 o
   0  -6   9       21.64       28.03      1.67 o
   1  -6   9       47.26       62.40      2.30 o
   2  -6   9       11.25       11.31      1.49 o
   3  -6   9        4.31        3.82      1.96 o
   4  -6   9       77.49       85.03      2.75 o
   5  -6   9      100.47      104.99      4.70 o
   6  -6   9      193.31      184.86      6.09 o
   7  -6   9        0.13       -2.96      4.07 o
   8  -6   9       17.76       23.11      5.44 o
  -8  -5   9        7.44        1.34      5.28 o
  -7  -5   9        6.38        9.05      5.05 o
  -6  -5   9        4.65        1.04      3.43 o
  -5  -5   9      187.89      188.29      5.68 o
  -4  -5   9       22.13       21.55      2.81 o
  -3  -5   9      124.02      117.69      3.92 o
  -2  -5   9      173.87      196.70      3.67 o
  -1  -5   9      232.19      231.75      3.33 o
   0  -5   9        0.45        0.57      0.80 o
   1  -5   9      876.66      961.78     10.25 o
   2  -5   9      231.15      274.99      4.10 o
   3  -5   9      686.44      676.52      8.75 o
   4  -5   9      196.88      166.60      3.88 o
   5  -5   9       16.22       19.30      2.77 o
   6  -5   9      121.92      113.23      4.61 o
   7  -5   9       49.34       43.18      6.06 o
   8  -5   9        6.07       -0.61      5.04 o
  -9  -4   9       47.93       55.56     12.70 o
  -8  -4   9       52.49       49.53      6.83 o
  -7  -4   9        4.76        1.52      4.76 o
  -6  -4   9       66.76       64.34      4.69 o
  -5  -4   9        3.29        1.51      2.74 o
  -4  -4   9       24.89       25.37      2.38 o
  -3  -4   9     1270.90     1299.10     14.58 o
  -2  -4   9       70.23       45.93      1.92 o
  -1  -4   9      163.85      202.04      3.18 o
   0  -4   9      418.20      417.51      5.24 o
   1  -4   9       14.54        3.26      0.98 o
   2  -4   9       11.32       12.30      1.35 o
   3  -4   9        4.12        9.54      1.66 o
   4  -4   9      631.01      660.51      9.11 o
   5  -4   9      192.18      172.20      6.65 o
   6  -4   9       25.64       22.97      4.51 o
   7  -4   9       80.99       72.66      4.82 o
   8  -4   9        6.56        6.65      4.63 o
  -9  -3   9        5.81       12.24     13.25 o
  -8  -3   9       19.39       14.20      6.11 o
  -7  -3   9      233.66      208.80      8.30 o
  -6  -3   9      634.83      653.70     12.41 o
  -5  -3   9        0.24        1.66      2.06 o
  -4  -3   9     1239.90     1232.56     14.68 o
  -3  -3   9      219.48      200.73      3.90 o
  -2  -3   9      712.64      743.59      8.08 o
  -1  -3   9      327.10      293.76      4.05 o
   0  -3   9      674.94      669.39      7.27 o
   1  -3   9      853.78      825.40      8.76 o
   2  -3   9     1149.09     1248.32     13.34 o
   3  -3   9       37.48       33.37      2.02 o
   4  -3   9       45.42       50.01      2.58 o
   5  -3   9      231.84      216.63      5.33 o
   6  -3   9       50.65       47.14      4.78 o
   7  -3   9        1.78        5.00      4.08 o
   8  -3   9      115.33      116.30      7.68 o
  -9  -2   9       48.99       76.27     12.45 o
  -8  -2   9      236.15      225.12     14.29 o
  -7  -2   9       22.42       20.77      5.63 o
  -6  -2   9        2.31       -0.57      2.99 o
  -5  -2   9       77.03       79.36      4.62 o
  -4  -2   9      365.34      366.92      6.43 o
  -3  -2   9     1384.37     1430.57     14.26 o
  -2  -2   9      109.80       90.92      2.20 o
  -1  -2   9      443.77      470.11      5.65 o
   0  -2   9      662.71      670.31      7.44 o
   1  -2   9       96.41       90.75      2.40 o
   2  -2   9      633.85      666.08      8.17 o
   3  -2   9       16.48       23.07      2.44 o
   4  -2   9       24.85       23.31      2.28 o
   5  -2   9       29.06       30.70      3.41 o
   6  -2   9       45.05       44.62      4.08 o
   7  -2   9       86.80       72.24      5.67 o
   8  -2   9        4.35        5.24      5.04 o
  -9  -1   9        0.59       -1.92      6.86 o
  -8  -1   9        1.46       -0.86      5.03 o
  -7  -1   9      293.86      291.72      8.55 o
  -6  -1   9      326.73      316.89      7.71 o
  -5  -1   9        1.19        2.60      2.23 o
  -4  -1   9      765.61      799.80     11.61 o
  -3  -1   9       16.76        2.44      1.16 o
  -2  -1   9     7140.83     7709.56     71.39 o
  -1  -1   9     1302.77     1343.45     15.69 o
   0  -1   9      230.67      253.45      4.27 o
   1  -1   9     1859.06     1878.47     21.31 o
   2  -1   9     2807.84     2823.86     29.51 o
   3  -1   9      110.83      103.54      3.54 o
   4  -1   9        7.20        4.76      2.28 o
   5  -1   9       14.77       11.32      3.43 o
   6  -1   9      170.24      152.01      6.54 o
   7  -1   9        7.65        6.86      4.40 o
   8  -1   9        0.91        1.71      7.50 o
 -10   0   9        2.47       -5.76     11.46 o
  -9   0   9        9.20        6.00      6.68 o
  -8   0   9       60.30       58.05      7.24 o
  -7   0   9      369.93      350.31      9.40 o
  -6   0   9      126.99      128.07      5.34 o
  -5   0   9      341.19      329.24      5.95 o
  -4   0   9        2.25        3.20      1.67 o
  -3   0   9      466.50      446.43      5.90 o
  -2   0   9      247.95      253.00      5.79 o
  -1   0   9       23.90       32.26      1.82 o
   0   0   9      187.20      229.03      4.91 o
   1   0   9     1500.37     1601.14     18.37 o
   2   0   9      180.61      184.24      3.88 o
   3   0   9      533.85      514.19      8.74 o
   4   0   9      583.85      577.42     10.91 o
   5   0   9      511.95      529.20     11.10 o
   6   0   9      399.77      399.34     11.68 o
   7   0   9        0.99        0.40      4.93 o
   8   0   9       13.51       11.08     13.68 o
 -10   1   9       19.25       26.03     11.70 o
  -9   1   9       71.62       74.14      7.83 o
  -8   1   9        2.46       -2.06      4.88 o
  -7   1   9       62.71       71.76      5.20 o
  -6   1   9        5.63        2.37      2.63 o
  -5   1   9      301.80      329.37      6.59 o
  -4   1   9      363.89      364.33      6.49 o
  -3   1   9     1440.89     1326.05     15.10 o
  -2   1   9     2561.76     2781.15     28.93 o
  -1   1   9       15.54       13.82      1.55 o
   0   1   9      101.39       98.14      2.89 o
   1   1   9      571.97      544.18      7.95 o
   2   1   9      133.38      147.23      3.95 o
   3   1   9      165.87      168.08      4.40 o
   4   1   9      511.39      505.39      9.18 o
   5   1   9      408.53      413.76      9.96 o
   6   1   9      812.40      794.68     17.20 o
   7   1   9      242.01      236.48     11.51 o
   8   1   9       21.37       12.33     14.02 o
 -10   2   9       11.51        3.16     11.53 o
  -9   2   9        0.02        0.51      6.06 o
  -8   2   9        1.59       -1.90      4.93 o
  -7   2   9       34.48       23.08      4.56 o
  -6   2   9      348.63      321.98     12.49 o
  -5   2   9     1475.50     1505.78     19.99 o
  -4   2   9        0.24       -1.93      1.95 o
  -3   2   9     2166.33     2366.18     26.64 o
  -2   2   9      537.10      568.57      8.08 o
  -1   2   9       85.32      108.21      3.10 o
   0   2   9      282.65      282.19      6.27 o
   1   2   9      310.35      360.99      5.85 o
   2   2   9        0.01       -1.22      1.77 o
   3   2   9      220.57      192.93      5.54 o
   4   2   9       21.24       20.18      3.34 o
   5   2   9      620.67      566.93     12.15 o
   6   2   9        1.58       -1.21      5.99 o
   7   2   9       12.62       16.99      8.52 o
 -10   3   9        0.32       -9.61     10.74 o
  -9   3   9        0.60        0.60      5.62 o
  -8   3   9        0.93       -4.54      4.54 o
  -7   3   9       66.99       70.85      4.97 o
  -6   3   9       20.18       22.14      3.35 o
  -5   3   9      158.79      160.55      4.32 o
  -4   3   9        0.28       -1.21      1.77 o
  -3   3   9     1541.33     1472.05     16.57 o
  -2   3   9       18.85       11.38      1.77 o
  -1   3   9      263.26      317.31      5.22 o
   0   3   9     1036.32     1174.27     13.69 o
   1   3   9        9.82        3.83      1.66 o
   2   3   9      101.28       91.06      3.52 o
   3   3   9       75.77       74.81      5.42 o
   4   3   9       20.53       18.20      3.18 o
   5   3   9        1.07       -2.94      4.10 o
   6   3   9       39.51       47.13      7.85 o
   7   3   9       16.10        4.29     12.83 o
 -10   4   9        5.26       10.57     10.68 o
  -9   4   9       15.87        5.46      5.72 o
  -8   4   9      235.96      224.98      8.96 o
  -7   4   9       28.73       26.63      4.18 o
  -6   4   9        3.50        2.22      2.58 o
  -5   4   9      482.23      489.76      9.10 o
  -4   4   9      204.52      241.12      4.96 o
  -3   4   9       63.84       59.45      3.17 o
  -2   4   9        3.61        1.83      1.41 o
  -1   4   9       65.59       74.08      3.44 o
   0   4   9      231.46      255.00      4.87 o
   1   4   9        8.92        8.92      1.99 o
   2   4   9       16.49       19.06      2.37 o
   3   4   9      202.90      186.36      5.81 o
   4   4   9        0.12       -2.97      2.97 o
   5   4   9        0.44       -4.18      4.18 o
   6   4   9       44.01       58.87      6.97 o
   7   4   9        8.32        2.31     13.16 o
 -10   5   9       10.30       -0.71     18.39 o
  -9   5   9       70.53       76.91      6.66 o
  -8   5   9       88.28       92.57      6.21 o
  -7   5   9      148.97      145.11      6.24 o
  -6   5   9      434.72      400.06      8.99 o
  -5   5   9       12.87       13.31      2.42 o
  -4   5   9       46.31       45.13      2.67 o
  -3   5   9       13.16       20.60      2.12 o
  -2   5   9      310.09      297.41      8.54 o
  -1   5   9       33.07       31.72      2.29 o
   0   5   9        0.01        2.19      1.54 o
   1   5   9      120.59      115.34      4.27 o
   2   5   9      481.03      485.78      8.49 o
   3   5   9       38.55       30.33      3.93 o
   4   5   9       79.80       77.43      5.37 o
   5   5   9       30.03       25.63      5.92 o
   6   5   9        2.35        4.60      5.29 o
  -9   6   9       25.10       25.69      6.57 o
  -8   6   9        0.86        0.73      3.94 o
  -7   6   9       30.43       31.56      4.02 o
  -6   6   9      339.81      347.69      8.31 o
  -5   6   9       33.35       31.62      2.75 o
  -4   6   9       59.86       46.61      2.85 o
  -3   6   9      160.74      168.54      4.19 o
  -2   6   9        1.55        0.39      1.60 o
  -1   6   9       13.32       15.93      2.06 o
   0   6   9      126.66      136.03      4.63 o
   1   6   9       61.91       66.89      3.27 o
   2   6   9      146.63      142.16      5.44 o
   3   6   9      136.45      139.08      5.91 o
   4   6   9        1.21        0.74      4.20 o
   5   6   9       14.79        2.75      7.75 o
   6   6   9        6.08       -8.38     18.72 o
  -9   7   9        1.51       -0.51      5.27 o
  -8   7   9       12.44       12.20      5.31 o
  -7   7   9        7.56        7.00      3.60 o
  -6   7   9       30.10       35.37      3.64 o
  -5   7   9      153.47      137.49      4.54 o
  -4   7   9      126.77      138.91      4.39 o
  -3   7   9       17.57       18.65      2.26 o
  -2   7   9      785.56      776.39     10.66 o
  -1   7   9      238.56      231.99      5.15 o
   0   7   9      144.26      135.00      3.93 o
   1   7   9        7.52       13.30      2.63 o
   2   7   9        5.80        8.93      3.21 o
   3   7   9       32.60       39.17      4.30 o
   4   7   9      152.13      160.93      8.69 o
   5   7   9       13.25       12.93     10.62 o
  -9   8   9       20.62       16.76      6.02 o
  -8   8   9        7.37        0.47      4.74 o
  -7   8   9      127.08      134.11      7.12 o
  -6   8   9       92.62       87.93      5.64 o
  -5   8   9        6.92        2.76      2.54 o
  -4   8   9      226.54      219.27      5.70 o
  -3   8   9      260.85      304.07      6.30 o
  -2   8   9        4.83        3.28      1.83 o
  -1   8   9       20.24       24.86      2.43 o
   0   8   9      320.44      305.35      6.95 o
   1   8   9       10.59       10.94      3.94 o
   2   8   9        5.82        0.38      3.96 o
   3   8   9      102.86      109.30      7.26 o
   4   8   9        3.33        6.14      7.69 o
  -8   9   9       51.64       56.09      7.35 o
  -7   9   9       15.16       24.50      4.56 o
  -6   9   9       77.53       84.01      8.12 o
  -5   9   9        2.17        2.31      4.20 o
  -4   9   9       63.01       57.41      3.71 o
  -3   9   9      211.60      229.05      6.20 o
  -2   9   9       22.97       23.29      2.20 o
  -1   9   9       66.43       66.45      3.24 o
   0   9   9      164.63      197.16      9.12 o
   1   9   9      120.46      116.13      6.32 o
   2   9   9       39.17       48.13      5.43 o
   3   9   9       57.40       77.03      6.60 o
   4   9   9        0.03       -4.74      4.74 o
  -8  10   9       10.67       13.81      5.62 o
  -7  10   9       38.11       40.29      7.55 o
  -6  10   9        3.01        0.77      3.97 o
  -5  10   9       33.70       32.32      6.55 o
  -4  10   9       32.28       25.49      4.50 o
  -3  10   9       11.54        7.33      3.66 o
  -2  10   9        0.84       -1.29      2.80 o
  -1  10   9      141.04      120.54      7.27 o
   0  10   9       10.68       18.44      4.71 o
   1  10   9       99.08       94.53      7.44 o
   2  10   9       17.72        7.32      5.85 o
   3  10   9        3.48        3.20      7.77 o
  -7  11   9        2.09       -3.91      6.75 o
  -6  11   9        0.54       -5.73      5.73 o
  -5  11   9      178.00      195.80     11.49 o
  -4  11   9        1.24        2.46      5.31 o
  -3  11   9       18.62       13.40      4.08 o
  -2  11   9        8.07       10.77      4.09 o
  -1  11   9      104.52       99.16      6.94 o
   0  11   9        2.82        0.85      3.99 o
   1  11   9       51.50       57.63      7.62 o
   2  11   9      145.53      161.57     13.23 o
  -6  12   9       24.32       26.94      7.44 o
  -5  12   9       11.74       18.17      6.33 o
  -4  12   9       11.94        8.55      5.99 o
  -3  12   9       25.28       31.45      5.28 o
  -2  12   9       62.17       50.46      7.78 o
  -1  12   9        9.60        4.84      6.36 o
   0  12   9        2.52       -2.23     11.73 o
  -3  13   9        0.16       -5.33      5.33 o
   0 -14  10        2.03        5.13      2.52 o
   1 -14  10       87.47      105.17     20.97 o
   2 -14  10        3.15       14.42     15.78 o
   3 -14  10        7.15       -2.44     16.84 o
  -2 -13  10        5.70        2.51      4.21 o
  -1 -13  10        0.68        2.77      3.55 o
   0 -13  10      152.80      144.88      5.08 o
   1 -13  10        0.67       47.86     16.93 o
   2 -13  10       68.35       72.38      5.12 o
   3 -13  10      107.75      106.17      4.78 o
   4 -13  10      162.42      183.43      6.73 o
   5 -13  10       29.45       37.84      4.03 o
  -3 -12  10       58.95       63.17      7.02 o
  -2 -12  10       68.19       68.35      5.24 o
  -1 -12  10      235.95      241.38     11.30 o
   0 -12  10      191.16      172.63      7.30 o
   1 -12  10        3.31        0.61      4.77 o
   2 -12  10        1.73       -4.36      5.28 o
   3 -12  10       23.20       25.58      6.43 o
   4 -12  10       17.77       21.56      4.75 o
   5 -12  10       27.47       27.03      4.55 o
   6 -12  10       46.42       41.10      5.99 o
  -4 -11  10       39.21       53.92      7.88 o
  -3 -11  10       11.65       14.21      7.84 o
  -2 -11  10       20.09       15.73      3.04 o
  -1 -11  10      131.63      124.66      5.76 o
   0 -11  10      362.31      328.52      7.67 o
   1 -11  10      680.11      630.31     17.92 o
   2 -11  10      170.98      158.18      5.56 o
   3 -11  10        7.04        6.35      2.57 o
   4 -11  10      142.08      138.22      5.64 o
   5 -11  10       11.32        7.59      3.47 o
   6 -11  10       41.02       32.09      6.12 o
  -5 -10  10        4.36        6.37      6.38 o
  -4 -10  10        0.02        4.46      3.91 o
  -3 -10  10      134.21      125.62      5.72 o
  -2 -10  10        8.16        3.69      2.18 o
  -1 -10  10      153.21      150.16      4.26 o
   0 -10  10       17.42       17.82      1.83 o
   1 -10  10      326.54      323.51      5.71 o
   2 -10  10        4.75        5.85      1.38 o
   3 -10  10       79.66       73.74      3.00 o
   4 -10  10      134.31      126.25      4.72 o
   5 -10  10        0.59        5.39      3.14 o
   6 -10  10       11.95       14.20      5.23 o
   7 -10  10       27.43       27.04      6.91 o
  -6  -9  10       13.45       20.14      5.82 o
  -5  -9  10       13.72       26.24      5.53 o
  -4  -9  10       57.91       61.53      5.84 o
  -3  -9  10        1.79       -3.09      3.09 o
  -2  -9  10      252.50      236.11      5.76 o
  -1  -9  10      322.02      321.03      6.64 o
   0  -9  10      121.74      117.31      3.27 o
   1  -9  10       47.07       38.57      1.84 o
   2  -9  10       31.03       33.25      2.55 o
   3  -9  10       49.39       52.88      2.72 o
   4  -9  10      496.69      515.82      9.33 o
   5  -9  10        3.44        3.54      3.28 o
   6  -9  10       88.21       90.76      6.68 o
   7  -9  10       91.38       92.00      8.64 o
  -7  -8  10       49.23       51.54      6.36 o
  -6  -8  10        1.79        4.64      4.50 o
  -5  -8  10        0.26       -0.61      3.39 o
  -4  -8  10       22.02       20.10      3.56 o
  -3  -8  10       25.59       22.72      3.82 o
  -2  -8  10       81.72       79.03      3.34 o
  -1  -8  10        7.44        7.76      1.73 o
   0  -8  10       10.24        8.84      1.44 o
   1  -8  10        6.09        7.53      1.31 o
   2  -8  10       30.53       28.15      2.36 o
   3  -8  10       49.56       56.28      2.84 o
   4  -8  10        4.91        4.14      2.19 o
   5  -8  10       41.92       43.75      3.91 o
   6  -8  10        2.49        2.92      3.82 o
   7  -8  10       15.43        9.62      4.77 o
   8  -8  10       11.98       14.27      5.54 o
  -7  -7  10       31.52       28.97      6.08 o
  -6  -7  10       61.87       58.37      5.79 o
  -5  -7  10      119.86      121.17      5.48 o
  -4  -7  10        3.60        0.71      2.22 o
  -3  -7  10      138.25      130.90      3.45 o
  -2  -7  10      524.04      549.86      8.32 o
  -1  -7  10      408.36      445.57      7.02 o
   0  -7  10        0.07       -1.08      1.20 o
   1  -7  10       40.23       43.36      2.00 o
   2  -7  10       93.65       96.41      2.96 o
   3  -7  10       13.88       13.52      2.33 o
   4  -7  10      174.98      168.40      5.48 o
   5  -7  10        4.84        7.00      2.31 o
   6  -7  10        7.31        3.78      3.42 o
   7  -7  10        4.11        6.56      3.88 o
   8  -7  10        2.12        7.11      5.53 o
  -8  -6  10        2.66       -6.69      6.69 o
  -7  -6  10        6.16       10.93      5.58 o
  -6  -6  10       27.89       25.10      4.18 o
  -5  -6  10      221.28      233.03      6.84 o
  -4  -6  10      102.84      106.36      4.05 o
  -3  -6  10        2.78        2.60      1.65 o
  -2  -6  10       92.33       85.03      3.21 o
  -1  -6  10      134.92      138.15      4.92 o
   0  -6  10      126.55      133.25      2.93 o
   1  -6  10       88.65       75.53      2.45 o
   2  -6  10        1.11        0.51      1.25 o
   3  -6  10      429.45      418.35      8.15 o
   4  -6  10        0.42       -0.90      1.62 o
   5  -6  10      352.88      336.67      6.36 o
   6  -6  10        0.80       -1.56      2.98 o
   7  -6  10       18.55       16.80      4.76 o
   8  -6  10       26.01       34.94      8.12 o
  -8  -5  10        3.42       10.02      6.14 o
  -7  -5  10       41.58       45.85      6.10 o
  -6  -5  10        2.86       -0.45      3.55 o
  -5  -5  10        8.71       14.95      3.27 o
  -4  -5  10     1494.83     1478.28     18.22 o
  -3  -5  10      409.79      350.75      5.65 o
  -2  -5  10      895.18      848.87     10.06 o
  -1  -5  10      115.23      140.79      2.71 o
   0  -5  10      223.84      199.71      3.29 o
   1  -5  10      196.33      175.04      3.15 o
   2  -5  10      114.37       98.47      2.58 o
   3  -5  10        1.86        3.66      1.46 o
   4  -5  10      872.68      899.11     10.88 o
   5  -5  10      472.74      450.19      7.60 o
   6  -5  10       23.00       13.42      3.15 o
   7  -5  10       31.04       17.75      4.88 o
   8  -5  10        8.87       19.04      4.71 o
  -9  -4  10       27.64       16.83     12.03 o
  -8  -4  10       64.93       62.09      7.33 o
  -7  -4  10        0.29        2.00      4.87 o
  -6  -4  10        1.14        3.22      3.51 o
  -5  -4  10       17.43       21.29      4.30 o
  -4  -4  10       85.04       85.12      3.48 o
  -3  -4  10     1090.05     1092.79     12.74 o
  -2  -4  10      106.09      131.01      2.93 o
  -1  -4  10      851.36      911.43      9.55 o
   0  -4  10        1.58        1.03      1.07 o
   1  -4  10      152.14      171.23      3.22 o
   2  -4  10      550.06      542.00      6.94 o
   3  -4  10       63.18       70.79      2.97 o
   4  -4  10      195.56      212.42      4.86 o
   5  -4  10        0.61        3.48      2.63 o
   6  -4  10       49.94       42.40      3.97 o
   7  -4  10        0.13       -0.81      3.42 o
   8  -4  10        0.82       -1.76      4.58 o
  -9  -3  10      237.09      231.29     15.46 o
  -8  -3  10       11.27        0.74      5.71 o
  -7  -3  10      412.65      413.30     11.62 o
  -6  -3  10      310.25      294.80      8.15 o
  -5  -3  10      250.74      264.56      5.92 o
  -4  -3  10        8.19       14.17      2.19 o
  -3  -3  10       23.31       17.53      1.74 o
  -2  -3  10      279.47      277.83      4.17 o
  -1  -3  10       96.91       83.69      2.06 o
   0  -3  10      881.64      862.08      9.13 o
   1  -3  10       59.09       57.27      2.04 o
   2  -3  10        6.80       14.37      1.59 o
   3  -3  10       45.66       56.36      2.93 o
   4  -3  10        5.99        5.37      1.99 o
   5  -3  10        1.68        4.02      2.70 o
   6  -3  10      127.91      113.75      5.24 o
   7  -3  10       68.67       69.07      5.71 o
   8  -3  10        8.93        7.07      4.68 o
  -9  -2  10       26.36        2.26     29.37 o
  -8  -2  10        8.76       10.07      5.71 o
  -7  -2  10      252.62      253.36     14.99 o
  -6  -2  10      185.36      167.14      6.27 o
  -5  -2  10      102.28       95.87      4.68 o
  -4  -2  10      152.03      153.67      4.14 o
  -3  -2  10       95.87       78.05      2.36 o
  -2  -2  10      865.65      912.69      9.72 o
  -1  -2  10       92.38       92.92      2.32 o
   0  -2  10      261.98      265.54      4.04 o
   1  -2  10       93.09       82.91      2.44 o
   2  -2  10       16.91        9.91      1.51 o
   3  -2  10        0.54       -1.09      1.69 o
   4  -2  10       23.09       23.91      2.43 o
   5  -2  10        1.61       -0.81      2.54 o
   6  -2  10      160.34      142.80      6.66 o
   7  -2  10       59.69       63.92      5.89 o
   8  -2  10        0.01        1.83      6.27 o
  -9  -1  10        3.77        6.93     11.96 o
  -8  -1  10       50.33       53.17      7.60 o
  -7  -1  10      121.01      122.25      6.23 o
  -6  -1  10      158.06      135.64      5.21 o
  -5  -1  10      753.17      775.47     10.51 o
  -4  -1  10       73.38       78.24      3.05 o
  -3  -1  10       14.72       14.83      1.44 o
  -2  -1  10     1071.81     1114.50     13.68 o
  -1  -1  10     1768.46     1798.09     20.54 o
   0  -1  10      115.09      108.92      3.45 o
   1  -1  10        0.04       -1.26      1.26 o
   2  -1  10     1542.12     1617.89     18.14 o
   3  -1  10        1.13        0.90      1.80 o
   4  -1  10       48.40       39.64      3.45 o
   5  -1  10      223.90      189.56      7.91 o
   6  -1  10      243.11      229.39      7.83 o
   7  -1  10       24.04       30.67      7.02 o
   8  -1  10       13.64       21.52      7.27 o
 -10   0  10        0.16        2.52     14.01 o
  -9   0  10        0.46       -6.25      6.25 o
  -8   0  10      405.59      383.85     16.69 o
  -7   0  10      118.96      120.07      9.16 o
  -6   0  10      257.48      255.62      6.51 o
  -5   0  10        3.89        6.74      2.05 o
  -4   0  10      340.91      352.09      6.55 o
  -3   0  10     1630.90     1620.85     20.31 o
  -2   0  10       62.44       62.15      2.27 o
  -1   0  10      876.63      926.63     11.07 o
   0   0  10        1.09       -0.64      1.15 o
   1   0  10      356.70      416.26      6.34 o
   2   0  10      884.29      972.95     12.06 o
   3   0  10      465.34      476.71      7.68 o
   4   0  10       19.61       19.68      3.02 o
   5   0  10      164.96      196.00      7.79 o
   6   0  10       64.47       47.46      6.19 o
   7   0  10        0.65       -5.34      5.34 o
   8   0  10        0.76        5.19      6.62 o
 -10   1  10        7.01        1.70     11.40 o
  -9   1  10       19.41       12.27      7.02 o
  -8   1  10        0.23        5.73      5.30 o
  -7   1  10        5.98        4.74      3.97 o
  -6   1  10       15.19       19.11      2.71 o
  -5   1  10       16.02       14.22      2.50 o
  -4   1  10     1634.68     1634.51     20.81 o
  -3   1  10      554.35      569.95      8.43 o
  -2   1  10        6.15        0.75      1.44 o
  -1   1  10     2018.65     2285.32     25.70 o
   0   1  10     3171.50     3132.15     33.09 o
   1   1  10      417.12      460.98      7.35 o
   2   1  10        2.57        1.55      1.98 o
   3   1  10      453.59      448.66      7.55 o
   4   1  10       10.86        9.60      3.35 o
   5   1  10      574.47      530.66     11.75 o
   6   1  10       11.40       14.35      6.63 o
   7   1  10       24.96       14.87      7.20 o
 -10   2  10      182.78      204.82     15.33 o
  -9   2  10        3.61        4.11      6.75 o
  -8   2  10        0.18        4.24      5.26 o
  -7   2  10       21.33       22.20      4.10 o
  -6   2  10      143.63      146.27      5.38 o
  -5   2  10        2.98        8.67      2.37 o
  -4   2  10       10.66        9.79      1.97 o
  -3   2  10      453.15      435.56      7.13 o
  -2   2  10      615.50      689.75     11.72 o
  -1   2  10      478.28      499.20      7.16 o
   0   2  10      770.77      700.55     10.37 o
   1   2  10       27.65       32.50      2.39 o
   2   2  10       63.06       43.61      2.93 o
   3   2  10       23.78       27.43      2.89 o
   4   2  10       14.94       14.04      3.57 o
   5   2  10      251.96      229.15      8.78 o
   6   2  10       36.40       51.46      7.85 o
   7   2  10       86.09       86.08     15.27 o
 -10   3  10        0.71        2.97     11.22 o
  -9   3  10       50.99       57.10      7.06 o
  -8   3  10       68.81       51.80      6.33 o
  -7   3  10        5.85        7.92      3.70 o
  -6   3  10       52.36       50.48      3.99 o
  -5   3  10      806.55      819.31     11.17 o
  -4   3  10      321.48      307.93      5.84 o
  -3   3  10       46.90       44.46      2.41 o
  -2   3  10        1.79        1.02      1.44 o
  -1   3  10     1182.19     1268.73     17.22 o
   0   3  10      300.25      305.74      5.44 o
   1   3  10       78.72       76.33      3.29 o
   2   3  10      251.83      237.93      6.06 o
   3   3  10      109.93      113.42      5.25 o
   4   3  10        0.41       -2.89      3.51 o
   5   3  10        2.55        8.84      4.44 o
   6   3  10       24.92       24.57      6.34 o
   7   3  10       15.18       12.32     13.78 o
 -10   4  10       37.72       38.34     11.49 o
  -9   4  10       18.89       22.75      6.38 o
  -8   4  10       25.36       16.31      5.51 o
  -7   4  10      465.39      467.05     10.72 o
  -6   4  10      537.69      538.68     10.05 o
  -5   4  10      376.47      379.81      6.81 o
  -4   4  10       31.84       19.13      2.27 o
  -3   4  10     1657.13     1712.44     20.26 o
  -2   4  10      648.69      621.88      8.55 o
  -1   4  10       95.62       85.31      2.97 o
   0   4  10       98.60      108.86      3.20 o
   1   4  10        3.53        4.12      1.92 o
   2   4  10      161.55      167.77      6.30 o
   3   4  10       56.58       60.33      4.23 o
   4   4  10      192.77      200.77      9.60 o
   5   4  10       77.98       64.97      5.98 o
   6   4  10      107.75      113.96      8.24 o
 -10   5  10        0.94       -0.21     18.86 o
  -9   5  10       48.36       53.29      6.88 o
  -8   5  10       40.11       30.56      5.76 o
  -7   5  10      145.85      135.64      6.07 o
  -6   5  10        1.05        0.48      3.01 o
  -5   5  10       76.85       74.66      5.06 o
  -4   5  10      151.44      170.28      5.81 o
  -3   5  10       77.00       75.47      3.09 o
  -2   5  10       21.16       24.73      2.27 o
  -1   5  10        0.00        0.24      1.68 o
   0   5  10       21.51       30.44      2.61 o
   1   5  10       51.65       47.20      2.93 o
   2   5  10      110.98      106.02      4.69 o
   3   5  10      527.24      510.02     10.91 o
   4   5  10       35.89       24.50      5.21 o
   5   5  10        1.98       11.50      5.69 o
   6   5  10       27.59       42.09     13.56 o
  -9   6  10       34.89       36.20      6.88 o
  -8   6  10       12.54       11.17      5.23 o
  -7   6  10       15.61       10.78      3.75 o
  -6   6  10      394.49      383.22      9.97 o
  -5   6  10      108.98      120.26      4.48 o
  -4   6  10       28.00       31.70      2.72 o
  -3   6  10      178.28      186.35      4.70 o
  -2   6  10      601.38      599.58      8.56 o
  -1   6  10       21.17       23.90      2.40 o
   0   6  10       19.65       16.00      2.35 o
   1   6  10       23.77       12.36      2.75 o
   2   6  10      196.57      191.34      6.43 o
   3   6  10        4.43        3.73      3.77 o
   4   6  10       41.88       49.09      5.96 o
   5   6  10       18.53       14.35      5.88 o
  -9   7  10       41.95       45.35      6.89 o
  -8   7  10        0.03       -0.61      5.05 o
  -7   7  10       58.71       50.10      5.71 o
  -6   7  10       18.23       20.71      3.39 o
  -5   7  10       27.33       31.75      3.38 o
  -4   7  10      297.97      301.34      6.55 o
  -3   7  10      354.94      356.74      6.71 o
  -2   7  10      714.93      709.48      9.88 o
  -1   7  10       24.73       34.79      3.29 o
   0   7  10      400.71      447.71     11.41 o
   1   7  10      354.73      341.74      8.22 o
   2   7  10      207.90      208.51      7.49 o
   3   7  10        7.89        7.74      4.01 o
   4   7  10        7.99        8.50      5.51 o
   5   7  10        0.05       -7.04      7.04 o
  -9   8  10       69.77       73.78      7.38 o
  -8   8  10      154.43      151.20      8.61 o
  -7   8  10        1.32        5.61      4.77 o
  -6   8  10        0.73       -3.34      3.34 o
  -5   8  10      202.99      213.38      6.77 o
  -4   8  10        2.63        0.46      2.30 o
  -3   8  10      394.50      398.45      8.16 o
  -2   8  10      695.45      706.23     10.29 o
  -1   8  10        0.55       -2.05      2.05 o
   0   8  10       10.33        7.67      2.98 o
   1   8  10        8.06       12.36      3.58 o
   2   8  10        2.39        0.89      3.97 o
   3   8  10       82.27       91.31      7.25 o
   4   8  10        0.03       -1.25      5.32 o
  -8   9  10       10.30       14.25      5.74 o
  -7   9  10       88.23       89.34      6.36 o
  -6   9  10       13.99        8.51      3.66 o
  -5   9  10       38.11       36.01      5.11 o
  -4   9  10       58.97       51.82      4.28 o
  -3   9  10        4.61        2.83      2.84 o
  -2   9  10      110.03      129.88      5.22 o
  -1   9  10        6.06        0.81      3.34 o
   0   9  10      357.91      377.81     10.57 o
   1   9  10      203.24      185.74      7.92 o
   2   9  10       45.43       59.28      7.17 o
   3   9  10        0.01       -1.87      4.65 o
  -8  10  10        6.43        4.62      5.25 o
  -7  10  10       21.22       29.22      5.83 o
  -6  10  10       75.97       71.43      6.68 o
  -5  10  10       21.96       25.24      5.07 o
  -4  10  10       15.90       16.24      4.95 o
  -3  10  10       85.10       81.13      6.34 o
  -2  10  10      141.19      152.38      8.07 o
  -1  10  10       15.12       16.99      7.67 o
   0  10  10        3.87        2.83      4.25 o
   1  10  10        0.42       -0.72      4.57 o
   2  10  10        3.76        7.87      5.15 o
  -7  11  10       68.13       57.10      9.42 o
  -6  11  10       49.97       61.28      8.96 o
  -5  11  10       16.00       20.31      6.51 o
  -4  11  10       76.94       73.22      8.52 o
  -3  11  10       60.22       64.39      5.24 o
  -2  11  10      159.28      182.79     11.19 o
  -1  11  10       31.58       21.27      5.74 o
   0  11  10        3.44       -2.19      4.51 o
   1  11  10       11.37       -3.04      8.63 o
  -5  12  10       22.26       19.81      6.82 o
  -4  12  10       32.39       34.46     12.32 o
  -3  12  10       28.62       32.60      5.69 o
  -2  12  10        0.96       -7.29     13.84 o
  -1  12  10        3.68       -2.61      6.30 o
   1 -14  11        0.89       -1.24      7.48 o
   2 -14  11        0.08       20.17     16.13 o
  -2 -13  11       18.00       25.20      5.32 o
  -1 -13  11       67.55       58.27      4.29 o
   0 -13  11        5.50        5.84      2.54 o
   1 -13  11      200.75      216.75      5.84 o
   2 -13  11        1.07        2.25      3.17 o
   3 -13  11        6.13        4.12      2.25 o
   4 -13  11      128.87      118.99      5.22 o
  -3 -12  11       86.34       90.76     14.62 o
  -2 -12  11      141.73      145.92      6.87 o
  -1 -12  11      139.81      151.82      6.06 o
   0 -12  11        0.18       -1.30      2.15 o
   1 -12  11        1.58        2.00      4.09 o
   2 -12  11        0.16        0.38      2.02 o
   3 -12  11       36.03       29.75      2.92 o
   4 -12  11       25.52       21.67      3.20 o
   5 -12  11       12.28       11.86      3.59 o
  -4 -11  11        3.25        7.67      6.23 o
  -3 -11  11        2.66        0.50      4.78 o
  -2 -11  11       23.85       27.48      3.70 o
  -1 -11  11       44.91       39.60      4.06 o
   0 -11  11       11.41       10.76      2.20 o
   1 -11  11       29.30       30.73      4.45 o
   2 -11  11      120.29      116.76      6.09 o
   3 -11  11      208.84      198.83      8.67 o
   4 -11  11        3.19        2.19      3.12 o
   5 -11  11        8.67        6.18      3.62 o
   6 -11  11        1.88        4.69      4.87 o
  -5 -10  11        2.45       -1.17      6.18 o
  -4 -10  11        0.17       -0.11      5.45 o
  -3 -10  11       31.70       27.33      3.81 o
  -2 -10  11       10.16        5.77      2.23 o
  -1 -10  11      232.62      240.38      5.51 o
   0 -10  11      152.07      168.93      4.86 o
   1 -10  11      132.89      127.15      3.60 o
   2 -10  11        0.05       -1.49      1.49 o
   3 -10  11       77.91       90.54      3.82 o
   4 -10  11       71.60       73.56      4.48 o
   5 -10  11        1.57        6.35      3.40 o
   6 -10  11       36.63       47.05      6.57 o
   7 -10  11       55.82       54.48      8.14 o
  -6  -9  11        9.91        6.01      9.10 o
  -5  -9  11       24.04       33.71      6.55 o
  -4  -9  11        0.72       -1.22      3.48 o
  -3  -9  11      174.52      168.93      5.96 o
  -2  -9  11       24.77       23.47      3.14 o
  -1  -9  11      300.51      289.86      6.06 o
   0  -9  11       11.26        7.40      1.66 o
   1  -9  11       43.18       38.76      2.45 o
   2  -9  11      222.59      209.43      4.45 o
   3  -9  11      716.08      706.39     11.28 o
   4  -9  11        4.13        5.54      2.21 o
   5  -9  11        0.83        0.46      3.11 o
   6  -9  11      155.29      165.71     12.64 o
   7  -9  11       14.34        9.27      6.27 o
  -7  -8  11        1.13       -5.15      8.42 o
  -6  -8  11        4.36       -2.59      4.20 o
  -5  -8  11       35.58       42.94      5.23 o
  -4  -8  11      474.87      489.28     11.71 o
  -3  -8  11     1206.90     1204.31     26.40 o
  -2  -8  11      186.80      197.58      7.21 o
  -1  -8  11      142.02      145.41      4.48 o
   0  -8  11       95.10       96.37      2.98 o
   1  -8  11       72.68       65.63      2.47 o
   2  -8  11       32.22       40.06      3.19 o
   3  -8  11      137.64      144.63      4.84 o
   4  -8  11      523.40      535.03      9.89 o
   5  -8  11      355.89      356.65     10.43 o
   6  -8  11      110.57      123.41      7.02 o
   7  -8  11       50.83       44.29      7.43 o
  -7  -7  11        2.84        3.34      5.15 o
  -6  -7  11       19.43       21.59      5.28 o
  -5  -7  11      154.67      193.53      7.90 o
  -4  -7  11        2.85       -1.18      2.30 o
  -3  -7  11       12.26       12.89      1.83 o
  -2  -7  11       34.56       33.33      2.34 o
  -1  -7  11      134.12      136.36      3.68 o
   0  -7  11       38.68       40.27      2.36 o
   1  -7  11       68.96       59.90      2.46 o
   2  -7  11       69.12       78.95      2.65 o
   3  -7  11        1.20       -1.70      1.70 o
   4  -7  11     1299.70     1257.29     18.15 o
   5  -7  11      124.99      106.28      5.06 o
   6  -7  11       46.44       43.20      4.50 o
   7  -7  11        3.41       -1.13      3.74 o
   8  -7  11        9.09       11.28      5.88 o
  -8  -6  11       29.19       25.53      8.38 o
  -7  -6  11        6.15        6.89      6.77 o
  -6  -6  11      124.51      129.02      7.17 o
  -5  -6  11       21.72       29.58      3.64 o
  -4  -6  11      890.11      938.32     13.64 o
  -3  -6  11      166.07      175.17      4.11 o
  -2  -6  11      528.52      559.09      8.76 o
  -1  -6  11      764.43      813.93     10.99 o
   0  -6  11       54.38       60.22      2.33 o
   1  -6  11      125.51      129.28      3.24 o
   2  -6  11       27.85       27.28      1.77 o
   3  -6  11        0.32       -0.84      1.53 o
   4  -6  11        2.97       -1.69      1.69 o
   5  -6  11       48.88       46.00      3.63 o
   6  -6  11        9.73        7.03      4.46 o
   7  -6  11       40.50       43.06      5.03 o
   8  -6  11        6.00       13.23      5.35 o
  -8  -5  11       27.50       45.00      7.34 o
  -7  -5  11       98.72      101.64      9.50 o
  -6  -5  11        0.07        0.05      3.49 o
  -5  -5  11       26.98       29.56      3.65 o
  -4  -5  11       43.50       52.19      3.24 o
  -3  -5  11      323.98      292.09      5.23 o
  -2  -5  11        1.84        0.06      1.40 o
  -1  -5  11        5.81        5.23      1.24 o
   0  -5  11       45.45       53.59      1.97 o
   1  -5  11     1327.19     1423.22     14.80 o
   2  -5  11      433.42      393.08      5.40 o
   3  -5  11      118.58      128.38      3.41 o
   4  -5  11       89.75       91.69      3.47 o
   5  -5  11      247.11      222.60      5.71 o
   6  -5  11        5.81        6.01      2.98 o
   7  -5  11       34.54       31.65      4.68 o
   8  -5  11        0.06       -4.17      4.31 o
  -8  -4  11        7.56        4.82      5.83 o
  -7  -4  11       34.16       34.38      5.97 o
  -6  -4  11      383.54      409.30      9.78 o
  -5  -4  11       20.77       18.00      3.36 o
  -4  -4  11      487.00      474.31      7.31 o
  -3  -4  11       37.35       40.38      2.32 o
  -2  -4  11       22.77       22.35      1.74 o
  -1  -4  11      205.93      189.95      3.57 o
   0  -4  11     2017.22     2189.26     21.73 o
   1  -4  11      780.79      802.25      9.29 o
   2  -4  11       38.79       63.41      2.33 o
   3  -4  11      170.47      156.97      3.94 o
   4  -4  11       63.82       60.73      3.11 o
   5  -4  11        9.49        6.35      2.80 o
   6  -4  11      191.73      188.37      6.38 o
   7  -4  11        0.30        7.58      4.20 o
   8  -4  11        4.38        1.07      5.73 o
  -9  -3  11        0.22        2.25     13.77 o
  -8  -3  11       11.06       10.83      5.79 o
  -7  -3  11        0.30       -2.75      4.52 o
  -6  -3  11        6.74       -1.74      3.28 o
  -5  -3  11       73.60       72.61      3.91 o
  -4  -3  11       86.07       95.47      4.12 o
  -3  -3  11     1313.15     1347.21     13.55 o
  -2  -3  11      794.27      892.30      9.67 o
  -1  -3  11      254.25      250.38      3.96 o
   0  -3  11      834.16      827.06      9.03 o
   1  -3  11      149.41      139.94      3.17 o
   2  -3  11      178.85      215.56      4.05 o
   3  -3  11      254.52      218.92      4.57 o
   4  -3  11      114.54      122.76      5.04 o
   5  -3  11       83.73       75.60      4.88 o
   6  -3  11        5.57        3.04      3.26 o
   7  -3  11       13.48       15.63      4.80 o
   8  -3  11       12.46       11.03      6.41 o
  -9  -2  11       44.26       49.81     14.10 o
  -8  -2  11        6.71       -0.92      5.66 o
  -7  -2  11       91.69       80.51      7.78 o
  -6  -2  11      668.94      661.12     12.66 o
  -5  -2  11      502.43      487.29      9.17 o
  -4  -2  11       21.43       16.35      1.72 o
  -3  -2  11     2800.04     2734.13     27.68 o
  -2  -2  11        1.62       -0.17      1.24 o
  -1  -2  11      988.53     1057.02     11.76 o
   0  -2  11      175.22      173.79      3.36 o
   1  -2  11      125.22      128.88      3.16 o
   2  -2  11        1.27        0.74      1.44 o
   3  -2  11      108.48      115.22      4.20 o
   4  -2  11        8.63        5.77      2.34 o
   5  -2  11        4.04        2.01      2.83 o
   6  -2  11        0.57       -0.63      3.85 o
   7  -2  11        5.05        1.91      4.49 o
   8  -2  11       36.78       38.61      9.58 o
  -9  -1  11        7.27       11.51     13.10 o
  -8  -1  11        0.12        3.14      6.12 o
  -7  -1  11       10.01       10.64      4.86 o
  -6  -1  11        0.01       -2.79      2.79 o
  -5  -1  11        4.17        6.33      2.20 o
  -4  -1  11      306.54      311.79      5.82 o
  -3  -1  11      928.45      965.15     10.95 o
  -2  -1  11     2448.42     2560.91     28.66 o
  -1  -1  11       56.43       63.82      2.99 o
   0  -1  11        0.10        2.52      1.25 o
   1  -1  11       42.62       22.85      1.95 o
   2  -1  11      149.28      151.97      4.70 o
   3  -1  11     1472.53     1461.75     17.32 o
   4  -1  11       18.06       27.19      4.34 o
   5  -1  11      201.61      185.59      6.90 o
   6  -1  11       45.52       37.18      5.08 o
   7  -1  11       27.41       35.07      5.92 o
   8  -1  11        0.50       -2.36      7.74 o
  -9   0  11       30.56       40.23     13.58 o
  -8   0  11      151.03      152.41     11.16 o
  -7   0  11      324.89      324.68      9.38 o
  -6   0  11        3.81        5.39      2.73 o
  -5   0  11       14.66       17.96      2.39 o
  -4   0  11        1.08       -0.11      2.01 o
  -3   0  11       83.39       98.02      3.38 o
  -2   0  11     3498.40     3592.75     35.29 o
  -1   0  11     1082.82     1065.38     12.66 o
   0   0  11      388.59      401.70      5.62 o
   1   0  11      286.89      267.46      5.35 o
   2   0  11      495.87      495.93      8.27 o
   3   0  11       16.27        9.01      2.28 o
   4   0  11      366.79      348.27      8.11 o
   5   0  11      100.16       93.46      6.49 o
   6   0  11       89.88      110.72      7.56 o
   7   0  11       83.40       82.82      7.19 o
 -10   1  11       13.33        4.21     11.97 o
  -9   1  11       11.80       12.94      7.10 o
  -8   1  11      106.14      108.75     11.18 o
  -7   1  11        9.79        5.17      4.56 o
  -6   1  11        0.70       -2.31      2.53 o
  -5   1  11       26.58       22.91      2.86 o
  -4   1  11      170.75      174.46      6.14 o
  -3   1  11       52.60       52.55      2.76 o
  -2   1  11      463.75      474.07      7.06 o
  -1   1  11      700.37      698.23      9.72 o
   0   1  11      533.43      502.91      7.37 o
   1   1  11      869.47      907.64     12.22 o
   2   1  11       29.84       28.76      2.77 o
   3   1  11       56.42       49.28      3.39 o
   4   1  11      291.11      290.04      9.85 o
   5   1  11      197.30      198.57      7.54 o
   6   1  11       21.28       25.12      7.22 o
   7   1  11       21.26        5.88     13.14 o
 -10   2  11        2.25      -13.18     13.18 o
  -9   2  11        8.72        5.02      6.91 o
  -8   2  11      492.55      487.04     15.75 o
  -7   2  11      129.11      143.83      6.22 o
  -6   2  11      657.35      630.29     11.27 o
  -5   2  11     1038.46     1087.88     19.22 o
  -4   2  11      344.84      323.71      6.43 o
  -3   2  11        5.74        5.43      1.75 o
  -2   2  11        6.30        0.84      1.37 o
  -1   2  11      261.57      267.15      4.98 o
   0   2  11      141.65      162.41      3.97 o
   1   2  11     2188.80     2348.59     27.11 o
   2   2  11       27.87       19.34      2.59 o
   3   2  11       20.09       14.30      3.29 o
   4   2  11      511.64      486.46     10.12 o
   5   2  11      120.20      115.60      6.45 o
   6   2  11      204.43      202.05      9.60 o
   7   2  11       78.35       93.35     29.49 o
 -10   3  11       33.32       34.35     12.02 o
  -9   3  11       15.20       22.70      7.30 o
  -8   3  11      158.11      155.80      8.19 o
  -7   3  11      201.38      189.55      8.01 o
  -6   3  11      214.64      209.14      7.33 o
  -5   3  11        6.05       -2.34      2.34 o
  -4   3  11       35.73       26.57      2.43 o
  -3   3  11      308.13      269.63      5.94 o
  -2   3  11      344.18      356.15      5.77 o
  -1   3  11        0.16       -0.46      1.61 o
   0   3  11       38.80       42.31      2.35 o
   1   3  11      123.62      109.68      3.87 o
   2   3  11      337.16      345.07     11.44 o
   3   3  11      200.95      174.31     10.30 o
   4   3  11      289.55      293.20      9.60 o
   5   3  11       16.55       20.31      5.12 o
   6   3  11       40.46       48.44      6.89 o
   7   3  11       44.96       58.61     15.27 o
 -10   4  11       11.05      -13.10     19.30 o
  -9   4  11        0.22       -1.42      6.53 o
  -8   4  11       91.50      111.30      7.56 o
  -7   4  11       32.71       31.63      4.48 o
  -6   4  11        3.48       -0.84      3.38 o
  -5   4  11       53.38       52.98      3.47 o
  -4   4  11      757.25      749.92     10.99 o
  -3   4  11      113.35      101.05      3.40 o
  -2   4  11       50.88       47.00      2.45 o
  -1   4  11        0.97        0.03      1.68 o
   0   4  11      232.28      253.41      5.01 o
   1   4  11      166.38      174.49      4.59 o
   2   4  11       56.96       49.19      3.90 o
   3   4  11      116.69      114.66      5.64 o
   4   4  11       46.52       49.88      5.71 o
   5   4  11        5.59       -5.76      7.46 o
   6   4  11       42.31       56.49     13.86 o
  -9   5  11        7.21        5.03      5.86 o
  -8   5  11      218.99      226.62      9.26 o
  -7   5  11      565.56      569.04     12.02 o
  -6   5  11      268.05      274.09      7.71 o
  -5   5  11       46.52       52.72      3.63 o
  -4   5  11       67.06       67.25      3.43 o
  -3   5  11      232.70      242.04      5.45 o
  -2   5  11        0.40        0.73      1.66 o
  -1   5  11       17.37        9.85      2.10 o
   0   5  11      474.90      444.95      7.00 o
   1   5  11       21.61       17.67      2.80 o
   2   5  11      230.01      223.06      7.05 o
   3   5  11        6.23        8.58      3.79 o
   4   5  11        2.95        4.31      5.03 o
   5   5  11       68.65       76.99      7.27 o
   6   5  11       21.17       29.48     13.55 o
  -9   6  11        0.05        0.15      5.89 o
  -8   6  11      121.77      129.87      8.70 o
  -7   6  11       32.56       31.44      4.37 o
  -6   6  11      166.83      170.22      6.20 o
  -5   6  11     1309.43     1241.78     19.22 o
  -4   6  11       74.27       76.48      5.34 o
  -3   6  11      270.13      281.80      6.30 o
  -2   6  11        1.30        1.44      1.89 o
  -1   6  11        3.35        1.94      2.00 o
   0   6  11       18.86       18.73      2.78 o
   1   6  11       68.93       72.45      4.41 o
   2   6  11     1354.18     1350.19     27.91 o
   3   6  11        2.92        1.38      3.83 o
   4   6  11        3.19       -2.04      5.16 o
   5   6  11        7.32       10.27      7.05 o
  -9   7  11        0.62        8.89      5.96 o
  -8   7  11        0.02       -3.54      5.46 o
  -7   7  11      164.05      170.84      8.31 o
  -6   7  11       11.77        8.98      3.38 o
  -5   7  11       50.28       50.90      3.96 o
  -4   7  11      189.77      196.72      6.96 o
  -3   7  11     1420.04     1374.33     18.90 o
  -2   7  11        0.11       -1.39      2.00 o
  -1   7  11        0.30       -1.96      2.20 o
   0   7  11      296.35      271.56      7.20 o
   1   7  11      571.28      553.56     11.04 o
   2   7  11       30.63       45.42      4.50 o
   3   7  11       32.54       31.98      5.44 o
   4   7  11       10.18       15.26      5.81 o
  -9   8  11       39.31       48.22      7.02 o
  -8   8  11       42.08       45.43      6.22 o
  -7   8  11       83.86       87.66      9.17 o
  -6   8  11       37.61       26.36      4.70 o
  -5   8  11      287.08      277.21      9.01 o
  -4   8  11       91.79       98.39      6.02 o
  -3   8  11      286.97      303.76      8.02 o
  -2   8  11      356.91      399.52      8.63 o
  -1   8  11       11.67       11.14      3.20 o
   0   8  11       35.12       32.91      3.80 o
   1   8  11       12.17       12.52      4.48 o
   2   8  11       39.22       32.05      5.50 o
   3   8  11       22.99       24.52      5.71 o
   4   8  11       30.74       35.42      6.50 o
  -8   9  11        1.71        5.26      5.35 o
  -7   9  11        0.00       -2.81      3.72 o
  -6   9  11        1.78        1.58      3.73 o
  -5   9  11       16.32       12.00      3.76 o
  -4   9  11       16.93       20.41      3.90 o
  -3   9  11        9.54        8.82      3.48 o
  -2   9  11       48.83       44.32      4.55 o
  -1   9  11       67.73       63.22      5.18 o
   0   9  11       70.13       77.22     10.84 o
   1   9  11        7.44        6.09      4.24 o
   2   9  11       11.11        7.09      4.56 o
   3   9  11       73.29       75.68      7.30 o
  -7  10  11       56.76       64.25      7.27 o
  -6  10  11       74.39       75.23      7.02 o
  -5  10  11       25.44       13.79      5.26 o
  -4  10  11        5.94        4.88      4.09 o
  -3  10  11        3.39        0.44      4.10 o
  -2  10  11        1.87        4.41      4.15 o
  -1  10  11       15.24       13.97      4.64 o
   0  10  11       39.10       36.60      6.02 o
   1  10  11       48.07       61.08     11.88 o
   2  10  11       23.14       22.42      6.52 o
  -6  11  11        8.83       11.10      6.79 o
  -5  11  11      124.34      120.30     10.47 o
  -4  11  11       30.69       25.16      7.32 o
  -3  11  11       12.49       11.25      3.63 o
  -2  11  11        0.85        1.15      4.09 o
  -1  11  11        4.07        0.56      4.42 o
   0  11  11        0.80        4.55      4.62 o
   1  11  11       11.21       -2.06      9.41 o
  -5  12  11       37.05       41.81      8.16 o
  -4  12  11        3.05        4.30      6.60 o
  -3  12  11       10.53        9.61      7.25 o
  -2  12  11        4.63        1.15      7.43 o
  -1  12  11       13.27       18.83     13.27 o
  -2 -13  12        2.79       -3.66      5.31 o
  -1 -13  12       39.21       42.78      4.94 o
   0 -13  12       54.51       57.32      3.83 o
   1 -13  12        0.07       -2.83      4.95 o
   2 -13  12       24.76       26.68      2.94 o
   3 -13  12        9.66        8.14      2.56 o
   4 -13  12       38.22       43.89      3.90 o
  -3 -12  12       16.41       17.36      8.20 o
  -2 -12  12       67.24       71.47      5.97 o
  -1 -12  12       89.39       91.11      4.93 o
   0 -12  12       98.47      117.74      5.00 o
   1 -12  12       10.52        6.96      2.28 o
   2 -12  12      103.48      104.58      6.01 o
   3 -12  12       26.82       21.17      3.69 o
   4 -12  12       11.76        5.67      3.23 o
   5 -12  12       14.21       21.42      4.84 o
  -4 -11  12       34.17       41.80     13.83 o
  -3 -11  12       36.25       44.04      6.41 o
  -2 -11  12       15.78       12.17      3.42 o
  -1 -11  12      172.70      159.33      6.09 o
   0 -11  12        0.24        0.10      2.07 o
   1 -11  12       37.77       30.36      2.94 o
   2 -11  12       15.54        9.42      2.57 o
   3 -11  12       11.46       19.72      3.00 o
   4 -11  12       10.17       10.14      3.54 o
   5 -11  12        8.41        0.77      4.41 o
   6 -11  12      101.00      109.18      8.81 o
  -5 -10  12       20.60       26.98      7.77 o
  -4 -10  12       16.13       12.93      6.27 o
  -3 -10  12       96.33      104.80      5.70 o
  -2 -10  12       98.47       99.79      4.10 o
  -1 -10  12       75.13       89.55      3.54 o
   0 -10  12       35.68       27.20      2.44 o
   1 -10  12       25.86       25.96      2.21 o
   2 -10  12       43.71       40.17      2.54 o
   3 -10  12      126.25      130.23      6.20 o
   4 -10  12       46.93       56.23      4.34 o
   5 -10  12        4.52       11.45      4.89 o
   6 -10  12        0.10       -1.37      5.58 o
  -6  -9  12        5.48       -0.44      5.17 o
  -5  -9  12        0.03       -4.03      4.03 o
  -4  -9  12       41.47       27.97      4.95 o
  -3  -9  12        3.63       -1.03      2.54 o
  -2  -9  12       10.84        7.80      2.80 o
  -1  -9  12       30.19       32.84      3.20 o
   0  -9  12        1.35        1.60      2.05 o
   1  -9  12        5.07        4.44      3.21 o
   2  -9  12      411.51      395.29      7.44 o
   3  -9  12       12.37        8.58      2.23 o
   4  -9  12        0.55        0.48      3.24 o
   5  -9  12        0.25       -2.90      3.26 o
   6  -9  12       23.94       29.41      6.63 o
   7  -9  12        0.18       -1.45      6.70 o
  -7  -8  12        1.57       -5.23      5.59 o
  -6  -8  12        4.71        5.04      6.80 o
  -5  -8  12        0.35        3.86      4.45 o
  -4  -8  12      139.70      147.42      6.35 o
  -3  -8  12       80.38       88.23      6.63 o
  -2  -8  12      526.02      544.86      9.63 o
  -1  -8  12      111.48      112.35      3.80 o
   0  -8  12       29.81       32.50      2.34 o
   1  -8  12      244.04      237.12      6.35 o
   2  -8  12      646.54      636.61      9.57 o
   3  -8  12      845.41      828.08     13.07 o
   4  -8  12       37.54       44.69      5.21 o
   5  -8  12       69.46       68.37      9.20 o
   6  -8  12       18.39       12.57      4.24 o
   7  -8  12        2.84        3.35      4.58 o
  -7  -7  12       13.28        4.34      6.21 o
  -6  -7  12        0.05        1.96      4.54 o
  -5  -7  12      115.50      116.23     10.17 o
  -4  -7  12      266.98      247.56      7.42 o
  -3  -7  12      139.83      144.81      5.05 o
  -2  -7  12      835.27      838.99     11.70 o
  -1  -7  12       16.35       21.71      2.18 o
   0  -7  12      109.87      107.39      3.97 o
   1  -7  12       43.83       49.97      2.66 o
   2  -7  12       10.38       12.26      1.73 o
   3  -7  12      498.90      494.22      8.70 o
   4  -7  12      174.81      174.50      4.37 o
   5  -7  12      197.28      197.76      6.35 o
   6  -7  12       32.04       24.85      5.25 o
   7  -7  12       53.48       56.93      6.91 o
  -8  -6  12       10.59       18.33      8.16 o
  -7  -6  12       27.89       31.58      6.24 o
  -6  -6  12       30.07       33.20      5.66 o
  -5  -6  12        4.01        2.34      3.10 o
  -4  -6  12      140.60      147.04      4.42 o
  -3  -6  12      136.95      145.31      3.79 o
  -2  -6  12      187.40      183.58      3.91 o
  -1  -6  12        6.43        6.18      1.69 o
   0  -6  12      697.64      731.99      9.74 o
   1  -6  12      169.96      160.29      4.22 o
   2  -6  12       12.11       20.82      1.56 o
   3  -6  12      503.69      504.12      7.09 o
   4  -6  12        7.15        2.57      2.06 o
   5  -6  12      135.95      136.49      4.97 o
   6  -6  12        1.30       -1.19      4.15 o
   7  -6  12        5.39       -0.12      3.87 o
  -8  -5  12        0.23        4.44      6.14 o
  -7  -5  12       45.25       43.57      6.30 o
  -6  -5  12        6.07        3.26      3.69 o
  -5  -5  12        2.84        2.89      3.06 o
  -4  -5  12     1062.48     1051.90     13.74 o
  -3  -5  12       73.80       74.52      4.93 o
  -2  -5  12      137.83      153.84      3.51 o
  -1  -5  12        6.58        3.46      1.27 o
   0  -5  12      884.77      944.79     10.60 o
   1  -5  12      838.27      888.35     10.18 o
   2  -5  12       36.83       32.58      1.94 o
   3  -5  12       81.03       76.50      4.20 o
   4  -5  12        3.15        2.11      2.06 o
   5  -5  12       12.00       11.90      2.92 o
   6  -5  12        0.05       -0.01      3.49 o
   7  -5  12       34.54       38.08      5.23 o
   8  -5  12        8.97       12.95      5.93 o
  -8  -4  12       12.67       11.72      5.95 o
  -7  -4  12       28.48       27.70      5.62 o
  -6  -4  12       89.72       79.64      5.18 o
  -5  -4  12      147.08      135.52      5.42 o
  -4  -4  12      664.40      672.27      9.37 o
  -3  -4  12      136.92      121.29      3.88 o
  -2  -4  12      168.04      162.46      3.60 o
  -1  -4  12       48.36       45.76      1.91 o
   0  -4  12      769.66      824.63      9.61 o
   1  -4  12      123.66      109.70      3.00 o
   2  -4  12       78.78       81.05      2.66 o
   3  -4  12       13.48       17.46      2.17 o
   4  -4  12      197.28      188.91      5.22 o
   5  -4  12       22.41       23.08      3.35 o
   6  -4  12        5.18        7.64      3.50 o
   7  -4  12       12.29       10.96      4.63 o
   8  -4  12        3.05       13.83      7.13 o
  -9  -3  12       33.57       38.63     14.67 o
  -8  -3  12       76.65       81.18      7.41 o
  -7  -3  12        3.12       13.70      5.22 o
  -6  -3  12       75.75       71.32      5.00 o
  -5  -3  12      385.82      391.94     10.51 o
  -4  -3  12       59.13       63.57      2.60 o
  -3  -3  12      493.33      478.85      8.47 o
  -2  -3  12      331.99      317.51      4.85 o
  -1  -3  12       22.12       11.73      1.49 o
   0  -3  12       99.56      119.10      2.91 o
   1  -3  12     1843.15     1870.15     19.48 o
   2  -3  12       65.22       72.00      3.46 o
   3  -3  12       38.47       40.56      2.71 o
   4  -3  12      473.96      457.49      8.92 o
   5  -3  12      143.43      152.23      5.62 o
   6  -3  12        0.11       -0.21      3.93 o
   7  -3  12       30.23       31.55      5.12 o
   8  -3  12        6.89       20.78      8.49 o
  -9  -2  12       32.73       23.04     13.59 o
  -8  -2  12       60.66       65.54     10.44 o
  -7  -2  12      669.97      634.67     14.61 o
  -6  -2  12      219.42      207.62      8.49 o
  -5  -2  12      275.22      250.02      6.20 o
  -4  -2  12      147.57      155.69      3.51 o
  -3  -2  12       16.88       13.12      1.77 o
  -2  -2  12       59.85       82.07      2.49 o
  -1  -2  12      177.30      191.95      3.92 o
   0  -2  12      155.61      169.21      3.66 o
   1  -2  12       78.00       99.32      3.39 o
   2  -2  12       87.67       74.40      2.92 o
   3  -2  12      278.37      272.63      6.05 o
   4  -2  12       19.06       15.74      2.96 o
   5  -2  12        8.65        8.59      3.40 o
   6  -2  12       89.37       82.99      5.91 o
   7  -2  12       84.04       82.84      6.32 o
  -9  -1  12       95.32       94.63     15.38 o
  -8  -1  12      105.59       88.46      8.71 o
  -7  -1  12        8.73       11.16      5.03 o
  -6  -1  12       22.48       23.54      4.13 o
  -5  -1  12       41.01       52.16      3.26 o
  -4  -1  12      288.65      292.24      5.06 o
  -3  -1  12      144.31      153.69      3.59 o
  -2  -1  12       58.65       60.51      2.85 o
  -1  -1  12      106.66      122.88      3.57 o
   0  -1  12      628.35      600.57      8.27 o
   1  -1  12      140.55      121.65      4.64 o
   2  -1  12      961.31      934.06     15.18 o
   3  -1  12      404.86      396.63      7.75 o
   4  -1  12       15.11        9.53      3.23 o
   5  -1  12      153.65      147.65      8.74 o
   6  -1  12       11.54        1.20      4.43 o
   7  -1  12       11.62        4.70      5.83 o
  -9   0  12       53.82       47.92     16.13 o
  -8   0  12       84.70       86.15      8.34 o
  -7   0  12        4.55       -0.47      4.20 o
  -6   0  12       17.77       14.87      3.19 o
  -5   0  12        7.91        8.00      2.46 o
  -4   0  12      271.64      310.63      6.39 o
  -3   0  12      150.98      142.82      4.44 o
  -2   0  12       63.00       68.85      3.00 o
  -1   0  12      463.00      441.54      7.21 o
   0   0  12       78.42       76.72      2.85 o
   1   0  12      379.73      364.90      6.74 o
   2   0  12      100.77       87.92      3.64 o
   3   0  12      391.10      380.00      7.42 o
   4   0  12       98.37       89.59      4.82 o
   5   0  12      492.47      468.19     17.00 o
   6   0  12       50.54       55.67      7.93 o
   7   0  12        9.95       14.38      8.45 o
  -9   1  12       33.05       26.73     13.22 o
  -8   1  12       12.85        8.22      6.60 o
  -7   1  12      173.74      185.15      7.32 o
  -6   1  12       77.04       81.70      4.37 o
  -5   1  12       11.28        8.45      2.74 o
  -4   1  12      202.13      196.54      5.09 o
  -3   1  12      303.85      279.89      8.77 o
  -2   1  12      746.78      796.98     10.46 o
  -1   1  12     2322.58     2378.64     27.14 o
   0   1  12      338.50      343.09      6.01 o
   1   1  12      293.98      330.87      6.57 o
   2   1  12       61.54       70.26      3.62 o
   3   1  12        2.12        3.89      2.65 o
   4   1  12      108.70       97.39      5.18 o
   5   1  12      201.83      165.91      7.34 o
   6   1  12        0.89       -0.52      6.87 o
   7   1  12       12.28       35.43     14.50 o
  -9   2  12        0.16       -4.45      6.30 o
  -8   2  12      101.89      101.26      7.73 o
  -7   2  12        1.14       -2.05      3.80 o
  -6   2  12        0.09        3.99      2.96 o
  -5   2  12      140.99      129.77      4.72 o
  -4   2  12        5.48        9.01      2.21 o
  -3   2  12     1359.28     1348.76     16.94 o
  -2   2  12        1.52        1.91      1.75 o
  -1   2  12      190.60      225.37      5.98 o
   0   2  12       42.98       52.54      3.51 o
   1   2  12       98.30      114.55      4.03 o
   2   2  12      162.26      155.27      5.79 o
   3   2  12      240.10      256.74      7.76 o
   4   2  12        5.59       13.20      3.94 o
   5   2  12        0.55        1.50      5.24 o
   6   2  12       61.37       60.70      7.06 o
   7   2  12       10.36       13.02     22.11 o
  -9   3  12       93.25       87.10      8.80 o
  -8   3  12        7.74        7.34      5.72 o
  -7   3  12      185.65      180.71      8.76 o
  -6   3  12      112.06      108.70      6.02 o
  -5   3  12       72.12       71.86      4.18 o
  -4   3  12      148.15      138.21      4.15 o
  -3   3  12       19.30       18.82      2.29 o
  -2   3  12      161.26      186.44      4.52 o
  -1   3  12     1698.12     1769.99     21.22 o
   0   3  12        0.00       -1.02      1.55 o
   1   3  12      115.10      130.02      5.94 o
   2   3  12       79.53       72.59      4.48 o
   3   3  12      489.53      493.03     10.89 o
   4   3  12        1.29       11.37      4.99 o
   5   3  12        0.01       -1.43      5.64 o
   6   3  12        2.79        3.49     12.48 o
  -9   4  12        0.66        0.61      6.00 o
  -8   4  12        0.01       -3.55      5.43 o
  -7   4  12       34.01       36.30      5.58 o
  -6   4  12       15.43       10.29      3.63 o
  -5   4  12       26.58       25.73      3.50 o
  -4   4  12      114.88      123.22      4.39 o
  -3   4  12      208.47      228.07      5.13 o
  -2   4  12      268.56      272.96      5.24 o
  -1   4  12        0.20       -0.23      1.76 o
   0   4  12      299.57      307.93      5.76 o
   1   4  12       75.06       75.35      3.82 o
   2   4  12      694.95      705.69     12.11 o
   3   4  12      253.06      259.99      9.09 o
   4   4  12       55.28       55.29      6.17 o
   5   4  12       26.20       39.79      7.56 o
   6   4  12        1.68       12.43     13.90 o
  -9   5  12       16.23       15.87      6.08 o
  -8   5  12        2.34        4.09      5.48 o
  -7   5  12       39.29       39.46      4.63 o
  -6   5  12        4.30        4.05      3.48 o
  -5   5  12        8.10        1.73      3.01 o
  -4   5  12      130.94      130.51      4.70 o
  -3   5  12       17.75       16.01      2.50 o
  -2   5  12       12.81       13.57      2.14 o
  -1   5  12        5.55       -1.88      1.88 o
   0   5  12       81.11       84.76      3.85 o
   1   5  12      333.48      329.90      8.25 o
   2   5  12       13.69        9.90      3.60 o
   3   5  12      208.40      211.66      8.40 o
   4   5  12       39.42       32.44      6.25 o
   5   5  12        9.23       -0.88      6.35 o
  -9   6  12       10.53       19.14      6.73 o
  -8   6  12        7.05       -2.46      5.56 o
  -7   6  12        3.10       -0.43      3.76 o
  -6   6  12       31.75       24.66      3.93 o
  -5   6  12        2.08       -0.68      2.98 o
  -4   6  12        1.72        3.45      2.92 o
  -3   6  12      106.97      100.02      4.16 o
  -2   6  12        0.17        0.19      2.09 o
  -1   6  12       47.31       44.79      3.30 o
   0   6  12      144.36      151.74      5.57 o
   1   6  12       12.25       10.50      3.50 o
   2   6  12      159.90      160.71      6.47 o
   3   6  12       33.42       32.23      5.58 o
   4   6  12        4.19        2.81      5.41 o
   5   6  12        4.19       10.78     19.59 o
  -9   7  12        1.13       -3.71      5.81 o
  -8   7  12        8.18       14.58      5.75 o
  -7   7  12      195.49      204.34      9.23 o
  -6   7  12        4.44        0.62      3.51 o
  -5   7  12      119.49      123.35      5.34 o
  -4   7  12        7.84        4.72      2.78 o
  -3   7  12       14.36       20.70      3.19 o
  -2   7  12        2.39        2.94      2.76 o
  -1   7  12       13.11       11.97      3.04 o
   0   7  12        1.12       -1.68      2.91 o
   1   7  12       65.89       82.15      5.05 o
   2   7  12       31.14       36.77      4.58 o
   3   7  12        1.99        0.11      5.35 o
   4   7  12        4.14       -5.59      5.59 o
  -8   8  12       11.54       18.33      5.58 o
  -7   8  12        7.76       11.19      4.83 o
  -6   8  12       21.36       24.25      4.88 o
  -5   8  12        2.69        3.12      3.67 o
  -4   8  12        7.68        8.05      3.41 o
  -3   8  12       11.22        6.69      2.93 o
  -2   8  12      367.75      336.74      9.04 o
  -1   8  12      194.37      171.77      6.55 o
   0   8  12       36.60       24.23      4.67 o
   1   8  12       23.75       25.68      5.18 o
   2   8  12       21.39       15.38      5.11 o
   3   8  12       86.54      102.16     12.21 o
  -8   9  12       10.49       -2.02      5.64 o
  -7   9  12       64.15       82.03     10.54 o
  -6   9  12       30.93       35.46      5.06 o
  -5   9  12       48.32       33.52      6.44 o
  -4   9  12       52.21       51.45      4.95 o
  -3   9  12       83.25       87.50      5.20 o
  -2   9  12      186.07      186.29      7.74 o
  -1   9  12        3.78        1.51      3.60 o
   0   9  12       24.32       25.63      4.86 o
   1   9  12       48.61       51.23      5.93 o
   2   9  12       78.60       83.96     12.40 o
  -7  10  12       24.39       25.61      6.13 o
  -6  10  12        1.86       -2.97      4.19 o
  -5  10  12        4.30       10.47      4.64 o
  -4  10  12       30.75       34.36      5.72 o
  -3  10  12       15.13        5.23      3.78 o
  -2  10  12       54.47       55.06     11.99 o
  -1  10  12       39.25       49.43      6.41 o
   0  10  12        0.38       -0.57      5.47 o
   1  10  12        7.26       -3.92      4.73 o
  -6  11  12       15.90       11.84      7.63 o
  -5  11  12       12.32        5.73      6.84 o
  -4  11  12        5.49        8.42     16.97 o
  -3  11  12        0.91        0.91      6.45 o
  -2  11  12        4.26       12.97      8.62 o
  -1  11  12        0.59        3.30      4.60 o
   0  11  12        0.31        9.98      8.09 o
  -3  12  12        0.55       10.29     11.65 o
  -1 -13  13        0.21        0.89      3.13 o
   0 -13  13        1.19        2.79      4.09 o
   1 -13  13      122.83      137.33      5.39 o
   2 -13  13        3.68        5.19      2.72 o
   3 -13  13        0.00       -0.53      2.55 o
  -3 -12  13        1.06        2.43      5.29 o
  -2 -12  13        4.71        1.85      6.45 o
  -1 -12  13       49.41       48.24      4.23 o
   0 -12  13       19.75       14.83      2.99 o
   1 -12  13       14.45       14.75      2.84 o
   2 -12  13        9.38        5.61      2.66 o
   3 -12  13        5.98        5.67      2.83 o
   4 -12  13       14.96       19.70      3.78 o
   5 -12  13       35.07       40.52      7.61 o
  -4 -11  13       19.95       21.49      6.92 o
  -3 -11  13       22.22       15.22      5.81 o
  -2 -11  13       22.11       25.65      5.37 o
  -1 -11  13      106.89       98.13      5.03 o
   0 -11  13        4.37       -1.00      2.24 o
   1 -11  13        1.32        4.38      2.53 o
   2 -11  13        2.40        2.05      2.65 o
   3 -11  13       55.95       59.91      4.33 o
   4 -11  13        0.64        0.61      3.23 o
   5 -11  13       29.22       33.72      5.82 o
  -5 -10  13        6.95        4.37     12.45 o
  -4 -10  13       22.82       23.43     16.37 o
  -3 -10  13        1.40        3.64      6.58 o
  -2 -10  13        6.34        3.96      3.11 o
  -1 -10  13        6.02        4.50      2.18 o
   0 -10  13        2.28        2.42      1.82 o
   1 -10  13       21.39       18.80      2.58 o
   2 -10  13       41.50       36.55      3.41 o
   3 -10  13        0.00        0.47      2.38 o
   4 -10  13        5.26        0.16      3.03 o
   5 -10  13       32.58       34.16      5.91 o
   6 -10  13       26.11       43.14      7.03 o
  -6  -9  13        4.96        2.13      5.04 o
  -5  -9  13       26.34       32.18      7.56 o
  -4  -9  13        1.19        1.21      3.90 o
  -3  -9  13       36.65       41.92      4.41 o
  -2  -9  13        1.73        2.21      2.22 o
  -1  -9  13      404.00      380.01      8.87 o
   0  -9  13        0.01       -0.11      1.76 o
   1  -9  13      349.11      336.12      7.46 o
   2  -9  13       30.77       30.86      2.95 o
   3  -9  13       74.52       87.64      4.77 o
   4  -9  13        2.34        3.00      3.24 o
   5  -9  13        0.10        5.00      3.73 o
   6  -9  13       15.28       12.39      6.15 o
  -6  -8  13       33.81       27.37      5.37 o
  -5  -8  13       40.11       36.71      4.75 o
  -4  -8  13      208.91      232.26      8.46 o
  -3  -8  13       14.98       14.25      2.21 o
  -2  -8  13        1.74        1.57      2.04 o
  -1  -8  13      105.83      109.81      5.18 o
   0  -8  13      591.92      571.38     12.54 o
   1  -8  13      458.55      457.38      8.37 o
   2  -8  13      150.47      159.28      4.80 o
   3  -8  13       10.45        5.16      1.99 o
   4  -8  13        2.43        0.74      2.60 o
   5  -8  13      195.47      183.68      8.06 o
   6  -8  13        2.66        1.28      4.24 o
   7  -8  13        2.79       -6.63      7.24 o
  -7  -7  13        0.02        0.96      5.21 o
  -6  -7  13        1.06       -2.03      4.36 o
  -5  -7  13      138.80      138.18      7.57 o
  -4  -7  13      332.49      318.65      7.31 o
  -3  -7  13      444.91      402.37      7.28 o
  -2  -7  13        4.65        4.79      1.52 o
  -1  -7  13       17.20       24.45      2.37 o
   0  -7  13        6.15        4.39      1.78 o
   1  -7  13       18.11       13.98      1.99 o
   2  -7  13      233.03      220.05      5.34 o
   3  -7  13       33.21       26.18      2.36 o
   4  -7  13      134.14      126.78      4.24 o
   5  -7  13      175.88      190.45      6.55 o
   6  -7  13        8.44        2.36      3.39 o
   7  -7  13       20.25       19.80      5.93 o
  -7  -6  13       16.79       11.45      6.26 o
  -6  -6  13       35.70       27.46      5.33 o
  -5  -6  13        0.50        2.94      3.19 o
  -4  -6  13      486.17      528.90      9.15 o
  -3  -6  13      192.05      210.72      4.65 o
  -2  -6  13        6.50       12.59      1.78 o
  -1  -6  13        0.15       -0.83      1.30 o
   0  -6  13      135.60      130.44      3.08 o
   1  -6  13       17.35       19.04      1.67 o
   2  -6  13        0.57       -1.07      1.49 o
   3  -6  13       82.09       86.20      3.25 o
   4  -6  13       26.93       28.59      3.41 o
   5  -6  13      207.69      177.50      6.36 o
   6  -6  13       29.89       20.95      4.24 o
   7  -6  13      109.31       96.43      6.33 o
  -8  -5  13        1.85        2.83      7.53 o
  -7  -5  13        0.32       -1.88      5.15 o
  -6  -5  13       15.68       24.38      4.29 o
  -5  -5  13      156.41      148.01      5.82 o
  -4  -5  13      246.74      236.37      5.54 o
  -3  -5  13      500.88      494.34      7.49 o
  -2  -5  13      585.70      615.83      8.04 o
  -1  -5  13       88.44       87.68      2.58 o
   0  -5  13      126.20      124.72      3.15 o
   1  -5  13       16.83       17.64      1.82 o
   2  -5  13        4.18        1.65      1.62 o
   3  -5  13      586.39      582.55      8.25 o
   4  -5  13      203.03      213.92      5.65 o
   5  -5  13        4.48        2.44      2.77 o
   6  -5  13      154.20      157.84      6.84 o
   7  -5  13      103.33      117.60      6.83 o
  -8  -4  13        1.75        6.67      5.79 o
  -7  -4  13        5.01       -1.50      5.01 o
  -6  -4  13      209.19      208.74      7.60 o
  -5  -4  13        0.01       -0.02      2.92 o
  -4  -4  13       36.22       30.83      2.74 o
  -3  -4  13      105.52      105.08      3.20 o
  -2  -4  13       84.27       74.03      2.65 o
  -1  -4  13      144.53      182.01      3.61 o
   0  -4  13      459.57      458.51      6.48 o
   1  -4  13     1053.57     1050.53     12.05 o
   2  -4  13       79.70       93.04      3.49 o
   3  -4  13       30.87       31.80      2.50 o
   4  -4  13       84.31       87.46      4.29 o
   5  -4  13        7.12        5.08      3.05 o
   6  -4  13        0.06       -1.38      3.36 o
   7  -4  13        2.79        1.40      4.62 o
  -9  -3  13        9.37       21.29     14.03 o
  -8  -3  13       14.86       17.32      6.17 o
  -7  -3  13       76.23       73.82      9.14 o
  -6  -3  13       24.10       16.97      4.05 o
  -5  -3  13       92.25       99.64      4.76 o
  -4  -3  13      505.43      489.07      6.71 o
  -3  -3  13      432.82      441.44      6.42 o
  -2  -3  13       89.15      112.42      3.00 o
  -1  -3  13      898.87      923.86     10.28 o
   0  -3  13       56.17       53.30      2.33 o
   1  -3  13     1830.80     1880.88     19.83 o
   2  -3  13       75.82       92.78      5.33 o
   3  -3  13      279.14      263.81      5.41 o
   4  -3  13       83.65       80.31      4.33 o
   5  -3  13        9.95        5.77      3.67 o
   6  -3  13        0.07       -4.05      4.05 o
   7  -3  13        2.99        0.96      4.67 o
  -9  -2  13        3.56       -7.08     13.74 o
  -8  -2  13        0.04        0.67      6.71 o
  -7  -2  13       65.01       64.20      6.22 o
  -6  -2  13      109.08       90.36      6.26 o
  -5  -2  13      745.32      726.56     11.91 o
  -4  -2  13       91.19      100.18      3.11 o
  -3  -2  13      269.99      277.11      4.60 o
  -2  -2  13      491.64      507.76      6.77 o
  -1  -2  13      634.52      638.56      8.41 o
   0  -2  13      987.95      959.37     11.38 o
   1  -2  13      233.58      249.59      4.91 o
   2  -2  13      205.59      179.08      4.89 o
   3  -2  13      510.86      485.92      7.77 o
   4  -2  13        0.75        1.68      2.64 o
   5  -2  13      100.57       85.97      6.22 o
   6  -2  13       12.52        8.78      4.80 o
   7  -2  13       32.18       31.02      7.18 o
  -9  -1  13       31.09       36.55     13.62 o
  -8  -1  13        9.79       15.45      6.96 o
  -7  -1  13       51.17       53.34      6.01 o
  -6  -1  13      334.65      320.79      7.67 o
  -5  -1  13       98.09       98.03      4.80 o
  -4  -1  13        8.32        6.80      2.45 o
  -3  -1  13      194.13      203.06      4.16 o
  -2  -1  13       46.01       66.07      3.15 o
  -1  -1  13      942.82      920.71     12.34 o
   0  -1  13      853.66      848.67     11.01 o
   1  -1  13      511.59      525.88      8.49 o
   2  -1  13      421.98      411.76      9.39 o
   3  -1  13      159.16      176.50      5.68 o
   4  -1  13        6.29        4.55      3.74 o
   5  -1  13      186.88      168.06      7.78 o
   6  -1  13        8.62        7.28      5.94 o
   7  -1  13       15.18        9.06      7.68 o
  -9   0  13       21.71       17.95     26.73 o
  -8   0  13        0.00       -0.49      6.77 o
  -7   0  13      166.70      182.89      8.98 o
  -6   0  13       45.86       40.56      3.71 o
  -5   0  13       67.90       67.58      3.57 o
  -4   0  13       41.32       42.89      2.37 o
  -3   0  13        0.97        0.28      1.84 o
  -2   0  13        0.69        0.65      1.85 o
  -1   0  13       27.27       26.53      2.48 o
   0   0  13        9.82        6.82      1.98 o
   1   0  13      277.39      275.70      5.97 o
   2   0  13       13.96       13.84      2.64 o
   3   0  13       32.23       25.24      3.44 o
   4   0  13     1134.02     1088.55     16.85 o
   5   0  13      175.71      200.13      7.87 o
   6   0  13        1.55       -0.53      5.33 o
   7   0  13        3.04       -7.42      7.71 o
  -9   1  13       81.29      102.04     14.48 o
  -8   1  13      179.38      167.74     10.03 o
  -7   1  13      117.22      109.52      5.44 o
  -6   1  13       16.40       16.04      3.88 o
  -5   1  13        4.55        1.45      2.76 o
  -4   1  13       90.91       93.42      3.89 o
  -3   1  13      533.15      490.73      9.48 o
  -2   1  13      478.47      526.02      8.63 o
  -1   1  13      203.46      213.62      5.56 o
   0   1  13        0.01        3.18      1.84 o
   1   1  13     2071.08     2164.83     25.78 o
   2   1  13       58.22       47.57      3.58 o
   3   1  13        0.14        6.49      3.73 o
   4   1  13       69.27       77.50      5.28 o
   5   1  13       54.17       50.73      6.39 o
   6   1  13       57.32       54.82      6.98 o
   7   1  13        0.14       -7.51      7.51 o
  -9   2  13       11.34       14.39     12.86 o
  -8   2  13       12.31       11.49      6.86 o
  -7   2  13        3.45       -1.99      3.81 o
  -6   2  13       28.69       22.98      4.43 o
  -5   2  13       79.97       72.70      6.15 o
  -4   2  13       28.67       32.75      2.97 o
  -3   2  13      124.05      120.16      5.08 o
  -2   2  13       15.30       10.70      2.63 o
  -1   2  13        9.04        7.72      2.15 o
   0   2  13      967.46      947.85     12.28 o
   1   2  13       74.56       82.21      3.81 o
   2   2  13       45.21       43.39      3.90 o
   3   2  13        2.65        4.92      3.82 o
   4   2  13       32.10       24.22      5.41 o
   5   2  13       10.58       10.29      5.80 o
   6   2  13       27.78       42.32     13.34 o
  -9   3  13       62.00       63.56     14.28 o
  -8   3  13      230.20      218.42     10.35 o
  -7   3  13      206.56      206.79      8.65 o
  -6   3  13      208.89      192.17      7.84 o
  -5   3  13      157.19      132.73      5.20 o
  -4   3  13       52.85       58.24      3.53 o
  -3   3  13        0.06        0.40      2.14 o
  -2   3  13       80.16       85.34      3.89 o
  -1   3  13        8.25       13.14      3.68 o
   0   3  13      106.79      109.12      4.13 o
   1   3  13        6.14        8.76      2.89 o
   2   3  13      246.03      240.56      7.93 o
   3   3  13       31.06       28.59      7.09 o
   4   3  13       23.27       14.78      5.36 o
   5   3  13       19.68       12.81      6.87 o
   6   3  13       17.28       11.39     15.30 o
  -9   4  13       40.77       53.26     10.26 o
  -8   4  13       87.49       90.07      7.59 o
  -7   4  13       14.99       11.20      5.73 o
  -6   4  13       31.04       35.04      4.36 o
  -5   4  13     1587.78     1512.58     27.66 o
  -4   4  13      225.80      234.79      5.97 o
  -3   4  13       78.91       76.29      3.44 o
  -2   4  13      249.83      245.76      6.73 o
  -1   4  13       41.63       52.02      3.08 o
   0   4  13       24.15       18.15      2.82 o
   1   4  13        0.59        3.15      2.90 o
   2   4  13        0.34       -3.33      3.36 o
   3   4  13      110.12      113.09      6.85 o
   4   4  13       10.01       -4.86      5.45 o
   5   4  13        5.02        7.14      8.62 o
  -9   5  13        2.16        5.32      7.35 o
  -8   5  13       98.14       90.88      7.59 o
  -7   5  13       10.55       11.73      4.98 o
  -6   5  13      146.43      150.95      6.61 o
  -5   5  13      217.42      203.51      6.67 o
  -4   5  13      210.72      188.76      7.45 o
  -3   5  13        2.35        4.33      2.37 o
  -2   5  13       30.81       34.69      2.99 o
  -1   5  13       13.44        9.53      2.66 o
   0   5  13       23.85       20.10      3.41 o
   1   5  13       21.69       23.60      3.82 o
   2   5  13        2.06        5.71      3.76 o
   3   5  13        1.10       -4.53      4.53 o
   4   5  13       12.81        2.41      6.47 o
   5   5  13        0.84        6.90     12.12 o
  -9   6  13        8.81       12.09      8.52 o
  -8   6  13       36.05       34.77      7.53 o
  -7   6  13        3.98        2.67      4.90 o
  -6   6  13       10.55        1.99      4.07 o
  -5   6  13       30.26       21.99      3.79 o
  -4   6  13       22.45       17.59      3.46 o
  -3   6  13      393.14      365.46      8.13 o
  -2   6  13        0.11        4.30      2.85 o
  -1   6  13        9.34       -0.39      2.91 o
   0   6  13       67.24       71.94      4.53 o
   1   6  13        1.41       -3.35      3.35 o
   2   6  13       41.84       54.03      5.06 o
   3   6  13       20.98       24.66      5.72 o
   4   6  13       15.53        9.83      5.75 o
  -8   7  13        8.23       21.83      5.95 o
  -7   7  13       17.22       21.73      5.60 o
  -6   7  13       22.62       15.91      4.79 o
  -5   7  13      548.34      521.08     13.31 o
  -4   7  13      243.06      227.73      6.91 o
  -3   7  13      141.34      143.23      6.36 o
  -2   7  13       34.41       42.96      3.93 o
  -1   7  13      232.68      215.82      6.90 o
   0   7  13        3.63        3.48      3.50 o
   1   7  13      838.78      851.15     15.90 o
   2   7  13       23.85       33.80      6.10 o
   3   7  13       13.93       14.20      5.76 o
   4   7  13        0.61       -1.60      7.39 o
  -8   8  13        0.58       -5.56      5.56 o
  -7   8  13        0.29        0.20      4.65 o
  -6   8  13        9.83        6.92      4.42 o
  -5   8  13       24.13       24.42      5.76 o
  -4   8  13        0.20       -3.43      3.43 o
  -3   8  13      370.20      335.81      8.39 o
  -2   8  13        7.82        5.31      3.38 o
  -1   8  13        0.24       -3.43      3.43 o
   0   8  13      700.60      709.49     16.84 o
   1   8  13       68.02       73.31      6.60 o
   2   8  13       46.13       50.36      6.46 o
   3   8  13       45.44       39.85      6.84 o
  -7   9  13        7.30       -0.23      5.30 o
  -6   9  13        4.38        7.49      4.23 o
  -5   9  13        3.15        0.31      4.00 o
  -4   9  13       88.38       84.57      7.81 o
  -3   9  13        8.09       11.22      3.69 o
  -2   9  13        4.24        8.63      4.00 o
  -1   9  13      155.62      141.94      7.43 o
   0   9  13        3.53        0.13      4.05 o
   1   9  13        0.61       -2.23      5.79 o
   2   9  13        3.19        4.40      4.98 o
  -7  10  13        6.22        6.96      5.37 o
  -6  10  13        0.01       -1.99      4.52 o
  -5  10  13       19.90       27.15      7.21 o
  -4  10  13        2.93       -1.98      4.97 o
  -3  10  13       70.58       78.00      7.25 o
  -2  10  13        0.01       -2.22      4.38 o
  -1  10  13        4.02        4.57      4.97 o
   0  10  13        1.42        5.51      6.10 o
   1  10  13        3.54        1.65      5.02 o
  -5  11  13        5.87        4.42      7.36 o
  -4  11  13       21.34       22.30      6.29 o
  -3  11  13       28.59       25.96     11.44 o
  -2  11  13       64.22       54.45      9.21 o
  -1  11  13        3.44       -2.71     10.16 o
   0 -13  14       15.89       13.93      3.30 o
   1 -13  14       13.17       13.57      3.12 o
   2 -13  14       10.17        7.52      2.92 o
  -2 -12  14       36.63       29.64      5.17 o
  -1 -12  14       12.48        6.44      3.82 o
   0 -12  14        2.84        0.68      2.85 o
   1 -12  14       83.93       85.52      4.91 o
   2 -12  14        8.98       12.28      2.98 o
   3 -12  14        0.02       -0.48      3.79 o
   4 -12  14        8.28        6.63      4.17 o
  -4 -11  14        2.29       11.21      6.37 o
  -3 -11  14        2.82        0.48      4.41 o
  -2 -11  14       59.58       63.70      5.81 o
  -1 -11  14       34.46       25.44      4.96 o
   0 -11  14       14.16        7.83      2.72 o
   1 -11  14       17.06       16.51      3.15 o
   2 -11  14      320.50      352.52      9.84 o
   3 -11  14       23.21       25.58      3.73 o
   4 -11  14       29.32       39.38      5.36 o
   5 -11  14        0.05       -4.50      4.50 o
  -5 -10  14        4.59        8.79      7.12 o
  -4 -10  14        2.12       -4.60      5.84 o
  -3 -10  14       49.68       43.20      5.78 o
  -2 -10  14      132.83      110.07      6.82 o
  -1 -10  14        7.16       11.63      2.67 o
   0 -10  14        0.08        0.27      2.34 o
   1 -10  14       55.28       56.71      3.51 o
   2 -10  14       13.14       11.75      2.65 o
   3 -10  14       26.46       25.23      4.20 o
   4 -10  14        7.20       10.93      9.34 o
   5 -10  14        0.72       -4.93      4.93 o
   6 -10  14       25.21       19.45      6.83 o
  -6  -9  14       39.41       43.47      6.96 o
  -5  -9  14       34.07       48.92      6.49 o
  -4  -9  14       43.17       35.81      5.44 o
  -3  -9  14        0.78        3.13      4.34 o
  -2  -9  14      265.23      263.43      7.40 o
  -1  -9  14       36.36       37.20      3.11 o
   0  -9  14       31.44       37.18      3.13 o
   1  -9  14      144.81      135.12      5.84 o
   2  -9  14       61.39       71.61      4.94 o
   3  -9  14       23.59       27.42      3.26 o
   4  -9  14        1.02       -1.81      4.02 o
   5  -9  14       10.97       10.92      5.43 o
   6  -9  14       11.70       11.07      6.46 o
  -6  -8  14        2.17       -0.41      5.50 o
  -5  -8  14       19.74       17.87      4.58 o
  -4  -8  14       38.48       46.57      4.18 o
  -3  -8  14       13.65       22.88      2.86 o
  -2  -8  14      309.82      291.89      8.30 o
  -1  -8  14      429.77      420.46      8.23 o
   0  -8  14      317.32      329.30      7.02 o
   1  -8  14        2.71        2.80      2.00 o
   2  -8  14       32.75       40.48      4.37 o
   3  -8  14        3.27        1.20      1.98 o
   4  -8  14       44.76       45.73      5.06 o
   5  -8  14        5.91        9.26      4.86 o
   6  -8  14        0.03       -1.63      4.63 o
  -7  -7  14        0.56        2.36      5.30 o
  -6  -7  14       20.81       32.58      5.53 o
  -5  -7  14      355.36      356.42     11.13 o
  -4  -7  14      310.32      307.98      8.43 o
  -3  -7  14       90.14       84.66      3.53 o
  -2  -7  14        6.21        4.67      1.66 o
  -1  -7  14      148.98      127.40      4.19 o
   0  -7  14       85.13       79.92      3.52 o
   1  -7  14        0.01       -0.73      1.72 o
   2  -7  14      188.85      174.90      5.77 o
   3  -7  14      705.69      709.34      9.60 o
   4  -7  14       37.31       39.02      3.93 o
   5  -7  14       94.57       87.61      5.02 o
   6  -7  14        4.58        8.92      3.66 o
   7  -7  14        3.15       -1.09      6.58 o
  -7  -6  14        5.41        2.76      5.32 o
  -6  -6  14       65.01       70.46      6.65 o
  -5  -6  14       12.46        9.69      5.19 o
  -4  -6  14        7.72       -0.29      2.40 o
  -3  -6  14        9.83        5.43      2.06 o
  -2  -6  14        5.05        2.34      1.59 o
  -1  -6  14       78.37       87.31      2.82 o
   0  -6  14      125.78      132.07      3.84 o
   1  -6  14      190.90      191.58      4.74 o
   2  -6  14        5.89        7.59      1.85 o
   3  -6  14      166.83      166.40      4.47 o
   4  -6  14      558.54      552.10      9.94 o
   5  -6  14       13.87       16.54      3.77 o
   6  -6  14      110.42      111.23      6.20 o
   7  -6  14       24.87       25.67      5.02 o
  -8  -5  14        2.81        7.51     11.76 o
  -7  -5  14        5.13        1.68      5.49 o
  -6  -5  14        7.71        7.31      3.79 o
  -5  -5  14      433.39      410.79      9.46 o
  -4  -5  14      203.03      198.72      5.46 o
  -3  -5  14       18.59       12.32      2.30 o
  -2  -5  14        0.03        0.66      1.62 o
  -1  -5  14       18.83       29.88      2.08 o
   0  -5  14      430.12      443.83      6.48 o
   1  -5  14      487.07      473.66      6.90 o
   2  -5  14      127.12      135.17      3.73 o
   3  -5  14       26.99       25.52      2.46 o
   4  -5  14        2.99        3.54      3.00 o
   5  -5  14       27.38       31.39      3.85 o
   6  -5  14      104.24      121.27      6.54 o
   7  -5  14        0.03       -0.91      4.44 o
  -8  -4  14        0.34        7.38     10.06 o
  -7  -4  14        6.51        6.53      5.31 o
  -6  -4  14       32.78       35.10      4.61 o
  -5  -4  14      350.86      372.56      9.06 o
  -4  -4  14       73.59       68.83      3.19 o
  -3  -4  14       25.04       13.67      2.02 o
  -2  -4  14        8.15        7.23      1.76 o
  -1  -4  14       93.78      104.59      2.91 o
   0  -4  14      132.59      139.14      3.55 o
   1  -4  14      716.74      744.91      9.48 o
   2  -4  14      125.80      116.24      3.78 o
   3  -4  14       16.00       19.34      2.56 o
   4  -4  14      273.72      269.32      7.04 o
   5  -4  14        1.83        4.43      3.09 o
   6  -4  14        6.70        5.62      4.27 o
   7  -4  14       18.83       28.23      6.03 o
  -8  -3  14        0.53        3.77      5.67 o
  -7  -3  14       12.01       23.83      5.61 o
  -6  -3  14      336.43      300.19      9.73 o
  -5  -3  14     1308.80     1284.09     19.91 o
  -4  -3  14      251.06      267.74      5.10 o
  -3  -3  14        3.15        0.62      1.66 o
  -2  -3  14     1151.18     1187.81     17.13 o
  -1  -3  14       49.16       41.64      2.13 o
   0  -3  14      412.08      405.35      6.34 o
   1  -3  14      137.60      137.97      3.93 o
   2  -3  14      201.35      203.63      5.13 o
   3  -3  14      155.93      145.67      4.77 o
   4  -3  14        2.94        0.85      2.64 o
   5  -3  14        6.95        1.49      3.48 o
   6  -3  14        0.05       -4.14      4.14 o
   7  -3  14        0.26        2.96      5.46 o
  -9  -2  14        4.96       13.12     13.91 o
  -8  -2  14        0.41       -6.06      6.49 o
  -7  -2  14       26.32       21.19      5.84 o
  -6  -2  14      305.20      333.48     10.22 o
  -5  -2  14      495.15      474.07      8.77 o
  -4  -2  14       76.50       76.20      2.85 o
  -3  -2  14      411.29      421.34      7.78 o
  -2  -2  14      526.52      592.63      7.65 o
  -1  -2  14       91.07       91.11      3.58 o
   0  -2  14      736.26      700.03      9.18 o
   1  -2  14      476.95      490.12      7.39 o
   2  -2  14      117.72      120.53      3.89 o
   3  -2  14      167.39      158.28      4.78 o
   4  -2  14      537.83      538.11      9.83 o
   5  -2  14      468.19      472.40     11.41 o
   6  -2  14        4.71        9.67      4.68 o
   7  -2  14        0.93       -4.80      6.94 o
  -9  -1  14        2.49        7.15     13.74 o
  -8  -1  14       11.61       15.37      7.19 o
  -7  -1  14        7.30        3.50      5.13 o
  -6  -1  14       41.15       43.46      4.83 o
  -5  -1  14       23.78       25.20      3.09 o
  -4  -1  14      740.78      779.48     10.45 o
  -3  -1  14      421.99      410.56      7.15 o
  -2  -1  14      207.85      232.30      5.39 o
  -1  -1  14      174.31      205.92      4.98 o
   0  -1  14        4.59        8.25      1.64 o
   1  -1  14       70.94       72.44      3.85 o
   2  -1  14      383.40      382.69      8.40 o
   3  -1  14       63.18       79.61      5.25 o
   4  -1  14        5.90        7.93      4.04 o
   5  -1  14       21.21       26.24      4.49 o
   6  -1  14       26.41       20.78      5.03 o
   7  -1  14       32.20       42.66      9.14 o
  -9   0  14       44.94       37.56     14.49 o
  -8   0  14        4.53        5.11      6.90 o
  -7   0  14       25.91       33.54      5.73 o
  -6   0  14        5.96        8.78      3.35 o
  -5   0  14        1.84        3.83      3.12 o
  -4   0  14       42.02       50.26      2.72 o
  -3   0  14       58.07       62.42      3.11 o
  -2   0  14       71.21       82.34      3.48 o
  -1   0  14        1.61       -1.75      1.75 o
   0   0  14      359.91      355.61      8.72 o
   1   0  14       20.52       20.61      2.63 o
   2   0  14       78.93       82.71      4.82 o
   3   0  14      381.23      381.82      9.47 o
   4   0  14        1.13       -3.33      4.36 o
   5   0  14       52.27       38.57      5.55 o
   6   0  14        6.84       14.49      5.18 o
  -9   1  14        0.17       -9.70     20.55 o
  -8   1  14       22.24       11.96      7.06 o
  -7   1  14      192.32      199.79      6.97 o
  -6   1  14      254.49      243.41      6.90 o
  -5   1  14        3.60        5.37      3.64 o
  -4   1  14       45.11       47.28      3.53 o
  -3   1  14        0.99        1.43      2.02 o
  -2   1  14      612.06      613.34      9.64 o
  -1   1  14      903.06      908.36     12.83 o
   0   1  14      465.30      452.99      7.61 o
   1   1  14       15.97       15.66      3.04 o
   2   1  14      204.58      187.76      6.63 o
   3   1  14        1.80        3.67      3.78 o
   4   1  14       11.98       22.87      5.47 o
   5   1  14       23.01       22.42      6.79 o
   6   1  14       78.27       68.46     14.32 o
  -9   2  14        0.52        1.63     13.01 o
  -8   2  14        8.58       15.33      6.86 o
  -7   2  14      205.69      201.97      7.29 o
  -6   2  14      134.15      125.28      6.10 o
  -5   2  14      214.75      206.88      9.81 o
  -4   2  14      105.58      111.58      4.38 o
  -3   2  14        8.76        8.62      2.29 o
  -2   2  14        3.20        2.81      2.14 o
  -1   2  14      766.34      791.54     11.62 o
   0   2  14        2.45        7.70      2.14 o
   1   2  14       96.24      120.26      5.53 o
   2   2  14        2.70        1.89      3.61 o
   3   2  14     1265.57     1275.28     20.56 o
   4   2  14       42.01       28.94      6.57 o
   5   2  14       96.29       95.01      8.80 o
   6   2  14       15.67       16.56     13.97 o
  -9   3  14       61.93       47.90     24.07 o
  -8   3  14      137.11      157.97      8.99 o
  -7   3  14        7.51        5.72      5.21 o
  -6   3  14       90.20       78.71      6.18 o
  -5   3  14      679.29      648.29     15.69 o
  -4   3  14      181.91      181.54      6.30 o
  -3   3  14      339.87      319.13     10.54 o
  -2   3  14      335.32      344.33      8.15 o
  -1   3  14      293.35      298.79      7.54 o
   0   3  14       10.79       12.00      3.59 o
   1   3  14       83.32       73.32      4.27 o
   2   3  14        7.72        5.36      3.59 o
   3   3  14        5.26        8.77      4.93 o
   4   3  14       44.91       31.33      7.12 o
   5   3  14       92.94       79.51     13.92 o
   6   3  14        0.03       -9.11     17.36 o
  -9   4  14       14.97       23.26     13.12 o
  -8   4  14      185.35      193.42      9.62 o
  -7   4  14       82.11       84.01      6.89 o
  -6   4  14       26.53       33.37      5.38 o
  -5   4  14      122.90      133.00      5.81 o
  -4   4  14      163.81      165.03      5.56 o
  -3   4  14      334.26      320.85      7.30 o
  -2   4  14        0.00       -1.52      2.34 o
  -1   4  14      159.47      158.71      5.42 o
   0   4  14      148.67      163.05      5.81 o
   1   4  14      528.37      512.17     11.01 o
   2   4  14       29.02       23.71      5.00 o
   3   4  14      171.59      195.43      9.46 o
   4   4  14       22.33       19.83      7.19 o
   5   4  14        8.03        8.48     12.38 o
  -9   5  14        0.32       -9.14     18.81 o
  -8   5  14        0.01       -5.49      5.49 o
  -7   5  14       25.93       19.66      5.69 o
  -6   5  14      109.33      105.04      5.84 o
  -5   5  14        2.64       -0.75      3.27 o
  -4   5  14      435.95      411.05      9.40 o
  -3   5  14       22.04       25.47      3.29 o
  -2   5  14       61.57       74.59      4.49 o
  -1   5  14      121.70      112.91      5.14 o
   0   5  14       41.06       42.15      4.09 o
   1   5  14       86.41       96.32      5.45 o
   2   5  14       34.01       41.75      5.54 o
   3   5  14        2.22        9.00      6.20 o
   4   5  14       35.49       34.40      8.02 o
   5   5  14       15.70        0.66     13.18 o
  -9   6  14       19.55        6.82     11.80 o
  -8   6  14       30.30       40.63      7.05 o
  -7   6  14       28.85       30.37      6.00 o
  -6   6  14       33.87       31.31      4.56 o
  -5   6  14      129.57      122.26      5.86 o
  -4   6  14      347.70      354.56      8.80 o
  -3   6  14       78.16       70.73      4.30 o
  -2   6  14       22.67       17.11      3.44 o
  -1   6  14       31.31       26.16      3.83 o
   0   6  14      532.03      487.75     10.62 o
   1   6  14       63.32       55.93      6.66 o
   2   6  14        4.18        3.95      4.96 o
   3   6  14        0.68       -2.46      5.11 o
   4   6  14       32.16       29.89     12.76 o
  -8   7  14       19.43       15.95      5.97 o
  -7   7  14       35.47       43.17      8.38 o
  -6   7  14       15.64       12.92      5.03 o
  -5   7  14       35.88       33.98      4.26 o
  -4   7  14      236.93      257.49      7.63 o
  -3   7  14        0.14       -2.75      2.75 o
  -2   7  14       21.68       18.86      3.65 o
  -1   7  14      334.07      323.81      8.57 o
   0   7  14        6.02        2.09      3.78 o
   1   7  14       77.52       85.31      5.68 o
   2   7  14        0.02        4.17      5.99 o
   3   7  14       18.23       23.20      6.45 o
  -8   8  14        0.21        2.58      5.42 o
  -7   8  14       21.17       17.76      5.52 o
  -6   8  14       65.69       70.16      8.96 o
  -5   8  14       53.55       51.38      5.87 o
  -4   8  14       42.36       36.10      7.54 o
  -3   8  14       42.94       44.96      7.77 o
  -2   8  14        1.16       -3.43      3.94 o
  -1   8  14      145.17      130.53      8.20 o
   0   8  14      562.09      568.66     14.96 o
   1   8  14        2.58       -0.50      5.02 o
   2   8  14        8.85        4.22      5.47 o
  -7   9  14        2.94        2.77      5.44 o
  -6   9  14        7.19        7.06      4.56 o
  -5   9  14        1.87        4.77      4.47 o
  -4   9  14       42.37       46.90      5.01 o
  -3   9  14        3.86        4.05      4.29 o
  -2   9  14       89.99       89.48      6.54 o
  -1   9  14      210.43      207.05      8.87 o
   0   9  14        6.11        3.89      4.63 o
   1   9  14        1.08       -2.53      4.62 o
  -6  10  14       10.74       17.60      7.79 o
  -5  10  14        0.25       -5.68      7.78 o
  -4  10  14        0.51        1.07      4.06 o
  -3  10  14       36.79       21.68      5.85 o
  -2  10  14       46.75       51.95      7.57 o
  -1  10  14        0.92       -2.80      4.76 o
   0  10  14       24.05       18.11      6.19 o
  -4  11  14        0.37        2.54      5.91 o
  -3  11  14        0.85        0.20      8.58 o
  -2  11  14        1.59       -1.38     11.48 o
   1 -13  15        1.36        1.25      3.55 o
  -2 -12  15        1.17        4.79      4.57 o
  -1 -12  15        0.20        0.20      7.05 o
   0 -12  15       23.58       33.02      4.74 o
   1 -12  15        0.25        0.83      2.95 o
   2 -12  15        0.92       -0.67      2.97 o
   3 -12  15        7.81        7.45      7.04 o
  -3 -11  15       15.29       13.73      5.25 o
  -2 -11  15       18.68       37.41      5.86 o
  -1 -11  15       25.95       19.13      3.57 o
   0 -11  15       32.07       27.49      3.36 o
   1 -11  15      191.34      179.82      6.83 o
   2 -11  15      251.91      247.74      8.08 o
   3 -11  15       31.83       39.05      5.14 o
   4 -11  15      111.25      116.84      7.72 o
   5 -11  15        1.97       -1.57      6.76 o
  -4 -10  15        2.46       -5.36      5.36 o
  -3 -10  15       23.25       29.66      7.65 o
  -2 -10  15        0.18        1.79      4.12 o
  -1 -10  15      125.71      120.81      6.48 o
   0 -10  15       48.73       49.70      3.96 o
   1 -10  15        1.91        0.74      2.36 o
   2 -10  15        5.10        1.57      3.06 o
   3 -10  15       86.90       86.67      7.71 o
   4 -10  15       25.80       29.65      5.76 o
   5 -10  15      113.12      130.90      8.84 o
  -5  -9  15        4.20        0.78      7.87 o
  -4  -9  15        3.66        1.40      3.99 o
  -3  -9  15      109.28       96.59      5.85 o
  -2  -9  15      200.23      200.32      6.67 o
  -1  -9  15      265.24      235.94      6.91 o
   0  -9  15       54.06       54.11      3.35 o
   1  -9  15      403.38      392.68     10.62 o
   2  -9  15       42.72       36.57      3.53 o
   3  -9  15       70.54       68.15      5.05 o
   4  -9  15        1.99       -0.35      2.53 o
   5  -9  15        0.37       -1.29      8.13 o
   6  -9  15       23.61       35.08      7.58 o
  -6  -8  15        0.09        4.85      5.21 o
  -5  -8  15        0.02       -3.79      3.79 o
  -4  -8  15        0.61        3.84      3.10 o
  -3  -8  15      134.21      124.78      8.30 o
  -2  -8  15        0.18       -0.48      2.49 o
  -1  -8  15      298.11      278.73      6.73 o
   0  -8  15       33.09       36.16      3.03 o
   1  -8  15      130.21      140.09      5.44 o
   2  -8  15       74.13       60.81      4.02 o
   3  -8  15      287.72      303.12      8.29 o
   4  -8  15        8.08        3.93      2.82 o
   5  -8  15        7.26       10.58      4.33 o
   6  -8  15       39.97       46.72      6.35 o
  -7  -7  15        3.53       -3.37      5.20 o
  -6  -7  15       16.25       20.32      5.19 o
  -5  -7  15        2.82        5.07      4.41 o
  -4  -7  15      100.10       97.19      5.95 o
  -3  -7  15       29.22       25.96      3.74 o
  -2  -7  15       99.33      103.82      3.64 o
  -1  -7  15        6.19        2.23      1.56 o
   0  -7  15      158.96      160.76      6.10 o
   1  -7  15      142.03      124.91      4.09 o
   2  -7  15      146.49      123.18      4.79 o
   3  -7  15        4.27        7.89      2.46 o
   4  -7  15      131.40      109.15      5.88 o
   5  -7  15      218.70      224.02      8.44 o
   6  -7  15        0.02       -0.85      4.10 o
  -7  -6  15       13.79        4.65      5.72 o
  -6  -6  15        5.66       10.71      5.30 o
  -5  -6  15       40.79       34.83      6.66 o
  -4  -6  15       32.72       36.28      4.42 o
  -3  -6  15      106.81      101.41      3.73 o
  -2  -6  15        0.81        2.22      1.59 o
  -1  -6  15       21.28       28.37      2.16 o
   0  -6  15      143.81      146.99      3.69 o
   1  -6  15       43.41       37.51      2.34 o
   2  -6  15      158.73      149.95      4.33 o
   3  -6  15      549.47      539.41     11.40 o
   4  -6  15       56.20       50.96      3.84 o
   5  -6  15       17.74       13.42      3.85 o
   6  -6  15        0.61       -3.86      3.86 o
  -8  -5  15        0.28       -0.99     12.87 o
  -7  -5  15       15.60       15.68      5.78 o
  -6  -5  15       58.17       65.43      6.25 o
  -5  -5  15       27.14       27.59      4.33 o
  -4  -5  15       12.13       15.69      2.88 o
  -3  -5  15       16.17       20.57      2.36 o
  -2  -5  15       10.01       12.20      1.95 o
  -1  -5  15       70.69       71.33      2.86 o
   0  -5  15       49.43       53.75      2.66 o
   1  -5  15        2.01        0.59      1.73 o
   2  -5  15       19.30       18.58      2.46 o
   3  -5  15     1459.72     1475.26     17.61 o
   4  -5  15      139.28      136.68      6.53 o
   5  -5  15        3.34       -2.77      3.39 o
   6  -5  15        0.01        7.24      4.22 o
   7  -5  15       81.14       84.03      7.52 o
  -8  -4  15       25.22       28.49      9.43 o
  -7  -4  15      155.20      165.52      8.64 o
  -6  -4  15       19.17       16.84      5.07 o
  -5  -4  15       26.43       31.47      4.09 o
  -4  -4  15      350.32      360.63      6.98 o
  -3  -4  15        3.19        0.65      1.91 o
  -2  -4  15      132.58      142.09      3.92 o
  -1  -4  15      211.55      206.79      4.22 o
   0  -4  15       33.63       34.69      2.44 o
   1  -4  15       30.70       29.66      2.89 o
   2  -4  15      395.39      390.95      7.41 o
   3  -4  15      691.28      677.31     16.00 o
   4  -4  15       44.13       48.06      3.77 o
   5  -4  15        6.54       11.45      3.73 o
   6  -4  15       24.93       24.91      5.10 o
   7  -4  15       37.92       52.78      7.61 o
  -8  -3  15       27.59       46.21      9.71 o
  -7  -3  15       18.68       11.47      6.76 o
  -6  -3  15        2.12       -0.02      4.52 o
  -5  -3  15       18.93       14.46      3.41 o
  -4  -3  15       10.74       11.70      2.29 o
  -3  -3  15        6.62        5.63      1.87 o
  -2  -3  15      885.45      872.42     10.30 o
  -1  -3  15      212.18      207.82      4.08 o
   0  -3  15      244.50      229.46      5.12 o
   1  -3  15       49.14       55.93      3.21 o
   2  -3  15        1.16        5.11      2.32 o
   3  -3  15      161.73      159.14      5.53 o
   4  -3  15       13.76       12.76      3.12 o
   5  -3  15       21.17       28.10      4.38 o
   6  -3  15        0.44       -0.58      5.01 o
   7  -3  15        0.41        3.82     10.16 o
  -9  -2  15        0.00      -13.93     13.93 o
  -8  -2  15        0.15       -1.34      6.16 o
  -7  -2  15      116.46      125.19      7.76 o
  -6  -2  15      154.71      148.76      7.80 o
  -5  -2  15      211.76      191.48      7.02 o
  -4  -2  15       59.42       54.25      2.94 o
  -3  -2  15     1508.71     1448.66     15.46 o
  -2  -2  15       99.96       98.86      3.59 o
  -1  -2  15      154.56      152.76      4.05 o
   0  -2  15      366.18      400.20      6.34 o
   1  -2  15       55.06       59.56      3.08 o
   2  -2  15       60.54       52.37      3.64 o
   3  -2  15       51.89       44.92      3.96 o
   4  -2  15      453.57      426.59      9.69 o
   5  -2  15       15.93       11.99      4.29 o
   6  -2  15        0.83        1.74      4.06 o
  -9  -1  15        0.53       -5.39     13.57 o
  -8  -1  15        0.87       -6.25      6.25 o
  -7  -1  15      153.03      163.66      8.33 o
  -6  -1  15      391.97      412.05      9.93 o
  -5  -1  15       19.72       20.25      3.43 o
  -4  -1  15      396.04      412.51      7.39 o
  -3  -1  15      106.15      115.72      4.80 o
  -2  -1  15       60.59       72.14      3.75 o
  -1  -1  15        0.01        1.26      2.03 o
   0  -1  15       12.57        9.85      2.37 o
   1  -1  15      212.80      231.14      6.82 o
   2  -1  15       28.86       29.95      3.55 o
   3  -1  15       82.80       90.17      6.04 o
   4  -1  15      159.65      186.41      7.48 o
   5  -1  15       74.32       90.95      6.00 o
   6  -1  15        0.11       -2.82      6.66 o
  -9   0  15       36.63       44.33     14.80 o
  -8   0  15        9.13       12.89      7.19 o
  -7   0  15      190.96      189.79      9.78 o
  -6   0  15        8.95       11.79      3.87 o
  -5   0  15      148.70      157.81      9.61 o
  -4   0  15        0.05       -1.86      2.32 o
  -3   0  15        4.52        4.38      2.35 o
  -2   0  15        3.48        5.27      2.18 o
  -1   0  15        2.86        1.61      2.07 o
   0   0  15       19.87       22.02      2.65 o
   1   0  15      224.91      222.50      6.64 o
   2   0  15       44.54       38.42      3.74 o
   3   0  15      402.68      389.97     11.08 o
   4   0  15      114.36      117.85     12.65 o
   5   0  15        6.95        9.85      5.78 o
   6   0  15       37.39       29.71      8.98 o
  -9   1  15       30.11       46.00     15.02 o
  -8   1  15        5.27        1.12      6.62 o
  -7   1  15      396.61      419.37     11.24 o
  -6   1  15        2.51        1.31      3.51 o
  -5   1  15        1.44       -2.39      3.58 o
  -4   1  15      190.03      192.16      6.13 o
  -3   1  15      147.32      154.78      4.73 o
  -2   1  15       45.66       48.44      3.29 o
  -1   1  15        2.46        1.08      2.18 o
   0   1  15       35.77       35.52      3.61 o
   1   1  15       62.63       73.59      4.32 o
   2   1  15        2.20        3.76      3.70 o
   3   1  15     1035.82     1035.05     17.93 o
   4   1  15      100.87       99.70      8.51 o
   5   1  15      181.84      157.87     12.88 o
   6   1  15        0.39       14.25     13.42 o
  -9   2  15        4.67        4.22     13.62 o
  -8   2  15       22.51       28.88      7.47 o
  -7   2  15      312.47      291.12     10.45 o
  -6   2  15        8.13       14.01      5.04 o
  -5   2  15      342.90      315.08     10.73 o
  -4   2  15       17.23        9.50      2.94 o
  -3   2  15       14.25       15.03      2.84 o
  -2   2  15      767.54      806.69     12.14 o
  -1   2  15        0.77        7.15      2.77 o
   0   2  15        0.00        0.38      2.79 o
   1   2  15        3.31        2.53      3.49 o
   2   2  15      559.62      554.23     11.88 o
   3   2  15        0.01        3.05      4.94 o
   4   2  15        5.55       -6.23      6.23 o
   5   2  15      129.66      152.42     15.91 o
   6   2  15       50.87       55.26     19.73 o
  -9   3  15        0.22        1.16     13.71 o
  -8   3  15        6.76        1.06      6.93 o
  -7   3  15       21.63       25.33      6.02 o
  -6   3  15      156.84      164.12      7.87 o
  -5   3  15      610.78      574.10     17.33 o
  -4   3  15      132.79      122.86      5.51 o
  -3   3  15      268.72      273.43      7.29 o
  -2   3  15       49.81       46.70      6.16 o
  -1   3  15        0.06        2.37      2.66 o
   0   3  15       99.84      103.10      4.70 o
   1   3  15       12.59        5.46      3.59 o
   2   3  15      123.62      121.39      7.03 o
   3   3  15        3.16       -1.27      4.82 o
   4   3  15        1.03       -2.59      6.30 o
   5   3  15       65.04      114.70     32.96 o
  -9   4  15       65.51       86.99     15.28 o
  -8   4  15        5.75        9.53      6.03 o
  -7   4  15      132.08      123.63      7.84 o
  -6   4  15      132.79      131.97      7.35 o
  -5   4  15      616.48      623.42     12.57 o
  -4   4  15       15.85       16.02      3.88 o
  -3   4  15        1.48        2.06      2.69 o
  -2   4  15      805.18      751.58     12.48 o
  -1   4  15      351.76      328.06      7.80 o
   0   4  15       25.81       14.86      3.59 o
   1   4  15        6.28        6.06      4.30 o
   2   4  15        2.99        3.55      4.67 o
   3   4  15       28.29       30.97      6.28 o
   4   4  15       62.16       80.95      8.28 o
   5   4  15       19.72        5.31     13.31 o
  -9   5  15       58.48       67.47     21.96 o
  -8   5  15       92.07      110.86      8.13 o
  -7   5  15      118.38      132.70      9.46 o
  -6   5  15       20.68       14.63      5.23 o
  -5   5  15      158.58      171.68      6.63 o
  -4   5  15       20.70       23.37      5.34 o
  -3   5  15       33.32       44.67      4.03 o
  -2   5  15       11.74       11.92      3.46 o
  -1   5  15      178.61      159.60      6.87 o
   0   5  15       12.02       12.39      3.81 o
   1   5  15       41.17       49.63      5.67 o
   2   5  15      106.23      103.96      7.18 o
   3   5  15      213.62      211.46      9.42 o
   4   5  15        0.03        9.94     21.21 o
  -8   6  15        5.27        1.46      6.08 o
  -7   6  15       52.11       44.68      6.38 o
  -6   6  15       40.20       46.28      5.01 o
  -5   6  15       40.42       46.86      4.63 o
  -4   6  15      114.35      117.77      5.67 o
  -3   6  15      359.54      354.42      8.43 o
  -2   6  15       14.19       11.00      3.62 o
  -1   6  15      144.02      129.12      6.01 o
   0   6  15      274.83      256.91      8.11 o
   1   6  15       43.19       45.19      5.68 o
   2   6  15        0.67        3.38      5.24 o
   3   6  15       25.77       17.29      5.88 o
  -8   7  15        3.18        5.99      6.06 o
  -7   7  15        7.88        8.13      5.51 o
  -6   7  15       19.57       15.02      5.35 o
  -5   7  15       12.06       11.09      5.08 o
  -4   7  15        2.73        0.95      3.93 o
  -3   7  15      117.39      125.18      5.83 o
  -2   7  15        0.02       -3.28      3.28 o
  -1   7  15      161.52      165.14      7.40 o
   0   7  15        5.95        5.67      4.05 o
   1   7  15        9.05        5.50      4.95 o
   2   7  15       36.19       29.49      6.21 o
   3   7  15        0.12        2.34      7.66 o
  -7   8  15       14.28        9.47      5.50 o
  -6   8  15       10.86       11.11      5.25 o
  -5   8  15        1.71       -1.52      4.53 o
  -4   8  15       18.66       13.65      4.52 o
  -3   8  15      186.74      180.17     11.35 o
  -2   8  15       19.69       25.38      5.18 o
  -1   8  15       69.14       52.74      6.36 o
   0   8  15       46.04       63.82      6.61 o
   1   8  15        3.28        5.57      5.28 o
   2   8  15        4.80       -1.88      5.45 o
  -7   9  15       17.87       14.10      6.75 o
  -6   9  15        0.86        7.23      5.46 o
  -5   9  15        3.42        1.30      5.07 o
  -4   9  15        1.14        1.94      3.75 o
  -3   9  15        3.37       -4.94      5.10 o
  -2   9  15        8.64       13.17      4.95 o
  -1   9  15        0.44       -0.74      4.56 o
   0   9  15       42.41       42.73      6.12 o
   1   9  15        7.27        3.12      5.43 o
  -5  10  15        0.17        5.13      7.64 o
  -4  10  15        2.63        3.38      4.65 o
  -3  10  15        5.51        1.69      5.05 o
  -2  10  15        6.06        4.59      5.22 o
  -1  10  15       37.15       53.90      7.52 o
  -1 -12  16       24.96       22.06      9.14 o
   0 -12  16        1.06       -4.30      4.30 o
   1 -12  16        2.84        8.29      4.04 o
   2 -12  16        1.63        1.74      3.91 o
   3 -12  16        4.67        3.52      5.01 o
  -3 -11  16       14.09       10.11      5.04 o
  -2 -11  16        1.89       -1.26      4.94 o
  -1 -11  16       47.88       38.44      5.24 o
   0 -11  16        0.28        0.19      2.90 o
   1 -11  16      304.11      301.51      9.05 o
   2 -11  16        7.08       -0.66      4.02 o
   3 -11  16       15.30        5.98      4.47 o
   4 -11  16        3.68        1.17      4.84 o
  -4 -10  16      131.35      129.91      9.99 o
  -3 -10  16        1.25        0.78      4.53 o
  -2 -10  16      228.74      200.05      9.05 o
  -1 -10  16      322.64      312.53     10.98 o
   0 -10  16        0.35        0.37      2.61 o
   1 -10  16       21.82       26.06      3.84 o
   2 -10  16       27.50       27.67      4.95 o
   3 -10  16        0.72        0.94      4.38 o
   4 -10  16       20.08       11.02      5.69 o
   5 -10  16        6.48        6.79      5.50 o
  -5  -9  16       35.39       48.11     10.35 o
  -4  -9  16        3.75       -1.99      3.21 o
  -3  -9  16      180.16      175.22      7.41 o
  -2  -9  16        1.94        4.86      5.38 o
  -1  -9  16       76.65       78.24      4.88 o
   0  -9  16      501.80      512.08      9.83 o
   1  -9  16       27.39       37.02      3.63 o
   2  -9  16      242.43      230.95      8.10 o
   3  -9  16       19.48       22.96      4.14 o
   4  -9  16        6.09       18.08      5.39 o
   5  -9  16        9.99       12.01      6.03 o
  -6  -8  16       67.78       63.79      8.03 o
  -5  -8  16       64.20       79.98     16.25 o
  -4  -8  16        0.06        0.15      3.51 o
  -3  -8  16       77.98       87.40      4.77 o
  -2  -8  16      128.84      127.16      6.20 o
  -1  -8  16      101.81      103.12      4.95 o
   0  -8  16       56.55       47.60      4.18 o
   1  -8  16      102.67       99.45      4.76 o
   2  -8  16      108.13      110.82      5.56 o
   3  -8  16       19.10       14.14      5.14 o
   4  -8  16        4.28        5.00      2.91 o
   5  -8  16        7.22        6.21      3.33 o
   6  -8  16        7.17        4.29      5.21 o
  -6  -7  16      122.10      145.03      8.46 o
  -5  -7  16      100.64       90.28      6.66 o
  -4  -7  16        1.97        3.64      3.31 o
  -3  -7  16        7.03        8.34      3.09 o
  -2  -7  16       11.57       11.67      2.48 o
  -1  -7  16      157.45      145.48      4.21 o
   0  -7  16        3.76        3.77      1.75 o
   1  -7  16      278.59      275.16      6.48 o
   2  -7  16        6.66        3.01      2.52 o
   3  -7  16       12.57       12.95      3.11 o
   4  -7  16      157.38      157.47      5.59 o
   5  -7  16        0.52        8.26      3.70 o
   6  -7  16       14.29        9.84      4.69 o
  -7  -6  16       12.83       13.40      6.18 o
  -6  -6  16      210.94      219.38     10.33 o
  -5  -6  16        1.08        2.60      4.29 o
  -4  -6  16      229.48      252.46      6.96 o
  -3  -6  16      127.12      122.55      4.81 o
  -2  -6  16       46.40       54.44      2.71 o
  -1  -6  16       68.87       73.22      3.07 o
   0  -6  16      202.36      203.17      4.76 o
   1  -6  16        0.11       -1.25      1.90 o
   2  -6  16       30.31       27.30      3.00 o
   3  -6  16       53.54       59.44      4.94 o
   4  -6  16       13.82        9.76      3.18 o
   5  -6  16       38.18       33.81      4.11 o
   6  -6  16       13.79       13.98      4.57 o
  -7  -5  16        5.36       -5.62      5.62 o
  -6  -5  16      152.10      161.82      8.06 o
  -5  -5  16        8.48        9.31      3.07 o
  -4  -5  16      340.10      335.38      7.44 o
  -3  -5  16        7.24        7.03      2.38 o
  -2  -5  16      102.34      114.88      3.50 o
  -1  -5  16        0.00       -1.72      1.72 o
   0  -5  16        1.37        2.92      2.00 o
   1  -5  16      254.04      259.11      5.52 o
   2  -5  16      308.43      305.60      6.66 o
   3  -5  16        6.37        5.50      2.65 o
   4  -5  16        1.23       -1.55      2.94 o
   5  -5  16        2.50       -0.08      3.33 o
   6  -5  16        5.88        6.83      4.38 o
  -8  -4  16       13.25       25.49     13.32 o
  -7  -4  16       75.30       78.66      7.17 o
  -6  -4  16       45.94       49.81      5.94 o
  -5  -4  16      137.33      133.54      6.06 o
  -4  -4  16      256.36      234.49      8.61 o
  -3  -4  16      205.98      212.42      5.67 o
  -2  -4  16       61.91       59.24      3.02 o
  -1  -4  16       12.25        9.51      1.89 o
   0  -4  16        1.42        2.46      1.87 o
   1  -4  16       29.14       32.97      2.77 o
   2  -4  16       36.09       32.71      3.72 o
   3  -4  16        8.54       12.20      3.08 o
   4  -4  16        9.32        9.12      3.04 o
   5  -4  16      115.93      127.80      6.20 o
   6  -4  16        1.29       -2.03      3.72 o
  -8  -3  16       48.07       42.03     23.19 o
  -7  -3  16       13.12        7.64      6.29 o
  -6  -3  16        1.21       -0.48      4.64 o
  -5  -3  16      515.92      527.86     12.88 o
  -4  -3  16       73.06       77.53      3.63 o
  -3  -3  16       57.56       55.93      3.17 o
  -2  -3  16        4.64        1.28      1.91 o
  -1  -3  16      282.78      277.01      4.92 o
   0  -3  16       95.37       97.99      3.69 o
   1  -3  16      331.32      335.06      6.97 o
   2  -3  16       19.03       24.39      3.33 o
   3  -3  16      157.01      153.12      6.20 o
   4  -3  16        0.01        0.93      3.04 o
   5  -3  16       20.04       30.82      4.55 o
   6  -3  16        3.75        1.38      4.12 o
  -8  -2  16        0.50        5.71     12.27 o
  -7  -2  16       24.87       23.35      6.25 o
  -6  -2  16        3.35        3.70      3.88 o
  -5  -2  16       28.94       31.27      4.19 o
  -4  -2  16       12.96       16.04      2.93 o
  -3  -2  16      309.92      344.26      6.25 o
  -2  -2  16      584.15      559.65      8.20 o
  -1  -2  16      121.98      108.15      3.51 o
   0  -2  16      175.35      186.33      4.75 o
   1  -2  16       37.71       35.33      3.38 o
   2  -2  16      153.80      153.94      5.83 o
   3  -2  16       17.52       29.08      4.12 o
   4  -2  16        0.41       -3.04      4.01 o
   5  -2  16       98.91       89.41      7.66 o
   6  -2  16        1.95       13.78      8.09 o
  -8  -1  16        0.07        5.19     12.31 o
  -7  -1  16        3.67        4.62      7.26 o
  -6  -1  16       69.81       87.90      7.67 o
  -5  -1  16      214.27      208.20      7.11 o
  -4  -1  16       14.10       13.30      2.42 o
  -3  -1  16      221.89      224.75      5.53 o
  -2  -1  16       51.91       60.83      3.92 o
  -1  -1  16       56.76       42.67      4.68 o
   0  -1  16       43.33       33.44      3.66 o
   1  -1  16        3.13        7.96      2.99 o
   2  -1  16      584.80      527.15     11.13 o
   3  -1  16      286.23      239.14     12.42 o
   4  -1  16      139.32      127.74      6.81 o
   5  -1  16       68.42       69.68      5.83 o
   6  -1  16       58.19       42.98      9.47 o
  -9   0  16        1.87       18.27     14.19 o
  -8   0  16        6.98        7.42      6.68 o
  -7   0  16        2.41       -6.33      6.33 o
  -6   0  16      129.71      133.44      6.27 o
  -5   0  16      166.95      169.97      6.26 o
  -4   0  16      165.74      157.25      4.71 o
  -3   0  16      208.33      218.95      6.29 o
  -2   0  16       81.06       68.35      3.69 o
  -1   0  16      131.38      128.21      5.75 o
   0   0  16       46.14       37.10      3.49 o
   1   0  16      220.67      213.35      6.56 o
   2   0  16      660.03      653.73     12.93 o
   3   0  16      116.50      112.29      7.07 o
   4   0  16        5.57        8.17      5.54 o
   5   0  16        0.09       -1.27      6.60 o
   6   0  16        6.73        1.69     11.17 o
  -9   1  16        5.20       -0.98     13.56 o
  -8   1  16        7.55        3.34      6.52 o
  -7   1  16        4.20        4.71      4.73 o
  -6   1  16        7.41        7.10      5.08 o
  -5   1  16      266.04      258.86      8.13 o
  -4   1  16      129.32      131.81      5.46 o
  -3   1  16       63.32       63.15      4.71 o
  -2   1  16      136.70      121.47      5.69 o
  -1   1  16      267.01      275.75      6.66 o
   0   1  16       23.37       17.16      3.83 o
   1   1  16       34.38       25.03      4.17 o
   2   1  16      304.47      281.11      8.58 o
   3   1  16      960.94      921.33     18.59 o
   4   1  16       80.49       74.08      8.16 o
   5   1  16        0.08      -10.17     12.05 o
  -9   2  16        5.29       -2.98     19.72 o
  -8   2  16      131.64      137.84      9.81 o
  -7   2  16        1.21       -3.15      6.22 o
  -6   2  16       89.10       80.75      6.60 o
  -5   2  16      416.76      388.82      9.87 o
  -4   2  16       12.47       10.69      3.51 o
  -3   2  16      335.73      328.72      8.52 o
  -2   2  16        0.04        5.11      3.12 o
  -1   2  16       46.93       55.76      3.99 o
   0   2  16      880.51      926.74     15.95 o
   1   2  16      398.39      382.41      9.80 o
   2   2  16      357.60      323.55     10.46 o
   3   2  16        1.41        2.18      5.97 o
   4   2  16        1.98       -2.71      9.30 o
   5   2  16       22.60       19.73     13.81 o
  -9   3  16        8.37       17.15     14.01 o
  -8   3  16        0.17       -6.94      6.94 o
  -7   3  16       71.92       52.10      6.86 o
  -6   3  16       36.66       19.78      5.46 o
  -5   3  16      277.81      304.83      9.87 o
  -4   3  16      178.24      177.87      6.85 o
  -3   3  16        0.81        0.24      2.60 o
  -2   3  16      231.07      245.96      7.44 o
  -1   3  16      204.20      174.55      6.64 o
   0   3  16      191.10      180.65     10.46 o
   1   3  16      294.19      294.69      9.69 o
   2   3  16      122.68      134.12      7.46 o
   3   3  16       54.50       49.79      7.69 o
   4   3  16        2.55        1.24      6.38 o
   5   3  16       96.80      114.64     16.24 o
  -9   4  16        1.27       -5.87     20.13 o
  -8   4  16       39.08       35.23      7.25 o
  -7   4  16        3.97       -2.14      5.77 o
  -6   4  16       29.59       11.41      5.47 o
  -5   4  16       24.82       21.69      5.01 o
  -4   4  16       21.49       25.43      4.44 o
  -3   4  16      102.52      116.33      5.56 o
  -2   4  16        4.35       10.48      3.47 o
  -1   4  16        0.26        0.09      3.16 o
   0   4  16       27.15       21.32      4.70 o
   1   4  16      152.04      147.53      7.46 o
   2   4  16       24.74       27.56      5.79 o
   3   4  16        1.02        4.07      6.51 o
   4   4  16        0.07       -0.54     12.84 o
  -8   5  16        0.74        1.08      7.03 o
  -7   5  16       87.82      101.56      7.76 o
  -6   5  16       48.02       38.25      7.09 o
  -5   5  16      125.66      122.35      7.08 o
  -4   5  16      238.58      237.46      7.10 o
  -3   5  16        4.03        7.95      3.56 o
  -2   5  16        0.28        1.85      3.45 o
  -1   5  16      173.28      144.80      6.28 o
   0   5  16        2.51       -2.69      4.19 o
   1   5  16       78.55       65.74      6.34 o
   2   5  16        0.05        4.87      5.48 o
   3   5  16       47.27       67.08     13.88 o
   4   5  16       23.11       -1.80     13.35 o
  -8   6  16        9.85       13.93      8.34 o
  -7   6  16       27.24       28.50      5.96 o
  -6   6  16       99.37      111.96      7.51 o
  -5   6  16       42.60       46.82      5.00 o
  -4   6  16      162.46      155.45      6.99 o
  -3   6  16        2.09        3.51      3.66 o
  -2   6  16        3.74        5.14      3.68 o
  -1   6  16        0.31       -3.65      3.65 o
   0   6  16      455.51      465.68     12.46 o
   1   6  16       92.91       96.12      7.14 o
   2   6  16       14.02       15.30      5.66 o
   3   6  16       60.76       39.08     13.44 o
  -8   7  16        1.77        2.32     18.34 o
  -7   7  16        1.34        2.78      5.56 o
  -6   7  16        0.17       11.82      5.71 o
  -5   7  16      165.59      156.57      8.75 o
  -4   7  16       15.92       11.66      4.72 o
  -3   7  16      184.80      205.40      9.94 o
  -2   7  16       76.69       81.83      5.49 o
  -1   7  16      129.77      132.27      6.47 o
   0   7  16        1.04       -4.90      4.90 o
   1   7  16      126.35      145.17     14.70 o
   2   7  16        6.46        7.12      6.26 o
  -7   8  16        3.10       -5.82      5.82 o
  -6   8  16        5.18       -3.71      4.76 o
  -5   8  16        0.39        1.36      4.81 o
  -4   8  16      200.05      193.88      8.17 o
  -3   8  16        0.23       -4.07      4.07 o
  -2   8  16       17.06       23.23      5.41 o
  -1   8  16        7.22       15.47      5.30 o
   0   8  16        7.98        7.02      5.40 o
   1   8  16        2.69        3.82      5.42 o
  -6   9  16       10.83        8.72      5.21 o
  -5   9  16       29.26       35.02      5.78 o
  -4   9  16        0.60        0.73      4.28 o
  -3   9  16        0.00       -4.13      4.42 o
  -2   9  16       48.97       64.46      6.62 o
  -1   9  16       12.30       14.32      5.29 o
   0   9  16        2.65       -0.84      5.14 o
  -4  10  16        2.01        6.46      5.92 o
  -3  10  16       36.31       47.71      7.43 o
  -2  10  16        6.37        6.88      6.88 o
  -1 -12  17       18.06       18.82      5.98 o
   0 -12  17       32.76       33.80     11.20 o
   1 -12  17       34.98       46.62      5.90 o
   2 -12  17       13.59        9.87      4.65 o
  -3 -11  17       18.59       24.57      7.24 o
  -2 -11  17        0.19        0.20      4.65 o
  -1 -11  17        7.03        6.39      4.50 o
   0 -11  17       97.18      101.11      6.95 o
   1 -11  17        0.74        6.15      4.32 o
   2 -11  17        1.10        1.71      5.09 o
   3 -11  17        0.30       -0.21      4.30 o
  -4 -10  17        9.24        8.68      5.12 o
  -3 -10  17        1.08       -0.10      4.47 o
  -2 -10  17       23.81       20.33      5.19 o
  -1 -10  17        1.06        0.00      4.26 o
   0 -10  17        2.99        8.01      4.49 o
   1 -10  17       49.16       58.64      6.00 o
   2 -10  17       32.67       29.05      5.35 o
   3 -10  17        6.57        4.90      4.84 o
   4 -10  17       16.57       20.55      5.93 o
  -5  -9  17       18.90       15.45      5.55 o
  -4  -9  17        0.23       -3.64      4.30 o
  -3  -9  17       64.02       58.60      5.31 o
  -2  -9  17       26.65       24.29      4.04 o
  -1  -9  17       30.72       41.90      5.64 o
   0  -9  17        7.72        9.71      3.64 o
   1  -9  17       26.88       25.80      5.90 o
   2  -9  17       94.15      108.78      6.17 o
   3  -9  17        5.22        3.69      4.81 o
   4  -9  17        1.23       -4.98      4.98 o
   5  -9  17       20.97        5.06      6.15 o
  -6  -8  17       42.89       36.67      9.94 o
  -5  -8  17        0.07       -0.37      4.61 o
  -4  -8  17      122.49      121.52      6.69 o
  -3  -8  17        8.06        2.11      3.44 o
  -2  -8  17        0.20        0.06      3.15 o
  -1  -8  17      139.08      139.18      6.48 o
   0  -8  17        0.20       -1.30      3.07 o
   1  -8  17      201.16      184.10      9.74 o
   2  -8  17       38.13       39.59      4.34 o
   3  -8  17       68.43       67.86      5.28 o
   4  -8  17        0.05        0.78      2.79 o
   5  -8  17        0.22        1.06      3.24 o
  -6  -7  17        2.35        0.82      5.03 o
  -5  -7  17        6.09       -4.99      4.99 o
  -4  -7  17      147.30      160.69      8.69 o
  -3  -7  17      200.46      213.86      6.98 o
  -2  -7  17       70.50       60.87      4.14 o
  -1  -7  17      198.99      214.48      6.14 o
   0  -7  17        0.13       -2.31      2.31 o
   1  -7  17        9.48        8.82      3.18 o
   2  -7  17        4.94        4.41      2.74 o
   3  -7  17      146.82      141.55      5.75 o
   4  -7  17       45.48       42.69      3.98 o
   5  -7  17       82.54       92.10      5.87 o
  -7  -6  17       10.45       11.66      6.41 o
  -6  -6  17        4.82        5.09      5.26 o
  -5  -6  17        7.23        4.23      4.59 o
  -4  -6  17       23.68       38.92      4.20 o
  -3  -6  17        9.66       10.94      3.31 o
  -2  -6  17        1.67        1.43      2.17 o
  -1  -6  17       77.61       75.85      4.46 o
   0  -6  17      116.16      118.80      4.37 o
   1  -6  17      190.67      191.67      5.54 o
   2  -6  17      183.34      184.69      5.74 o
   3  -6  17        1.65        3.39      3.16 o
   4  -6  17       34.86       24.01      3.70 o
   5  -6  17        0.07        1.22      3.30 o
   6  -6  17       28.46       30.47      5.73 o
  -7  -5  17        0.36        8.29      6.22 o
  -6  -5  17       18.73        7.91      6.13 o
  -5  -5  17      115.03      113.58      5.85 o
  -4  -5  17        0.77        3.33      2.69 o
  -3  -5  17       57.22       58.30      3.46 o
  -2  -5  17        6.29        3.50      2.09 o
  -1  -5  17       16.03       11.54      2.55 o
   0  -5  17      746.57      746.39     11.03 o
   1  -5  17      283.55      249.97      6.07 o
   2  -5  17        4.69        6.55      2.72 o
   3  -5  17      176.15      179.32      6.77 o
   4  -5  17       47.73       47.81      4.42 o
   5  -5  17       27.53       23.98      4.13 o
   6  -5  17       37.77       46.17      5.13 o
  -8  -4  17       34.67       24.94     21.65 o
  -7  -4  17        4.94        6.49      5.53 o
  -6  -4  17       93.24      117.23      8.68 o
  -5  -4  17       37.39       44.10      5.00 o
  -4  -4  17      132.87      132.78      4.66 o
  -3  -4  17       13.53       22.00      2.80 o
  -2  -4  17       42.49       31.84      2.96 o
  -1  -4  17       61.12       57.64      3.35 o
   0  -4  17      402.40      394.03      7.48 o
   1  -4  17      342.14      341.11      7.17 o
   2  -4  17        3.60        6.73      3.12 o
   3  -4  17      127.11      133.05      5.47 o
   4  -4  17        8.36        5.30      3.50 o
   5  -4  17       18.15       21.55      4.45 o
   6  -4  17        4.58       15.56      6.30 o
  -8  -3  17       18.50        7.00     13.28 o
  -7  -3  17        1.32        0.85      5.76 o
  -6  -3  17       64.83       58.00      6.45 o
  -5  -3  17       13.37        8.13      4.09 o
  -4  -3  17      291.12      274.37      6.30 o
  -3  -3  17      757.80      790.84     11.59 o
  -2  -3  17        6.43        3.90      2.35 o
  -1  -3  17        0.18       -1.97      1.97 o
   0  -3  17       89.52       99.50      4.51 o
   1  -3  17      986.34      948.48     14.62 o
   2  -3  17     1700.78     1722.97     23.38 o
   3  -3  17       52.53       55.68      4.50 o
   4  -3  17        0.56       -3.70      3.91 o
   5  -3  17       14.16       12.30      4.20 o
   6  -3  17       60.45       59.77      9.11 o
  -8  -2  17        4.20        3.81     16.10 o
  -7  -2  17       19.21       20.82      7.25 o
  -6  -2  17       38.45       26.69      4.78 o
  -5  -2  17       57.90       51.73      4.75 o
  -4  -2  17      375.81      348.83      7.06 o
  -3  -2  17       54.07       48.64      3.16 o
  -2  -2  17       10.08        9.09      2.43 o
  -1  -2  17      383.86      387.34      7.30 o
   0  -2  17        1.90       -0.73      2.51 o
   1  -2  17      178.94      185.27      6.01 o
   2  -2  17       43.16       46.00      4.09 o
   3  -2  17      119.94      115.63      6.20 o
   4  -2  17       30.22       26.20      5.19 o
   5  -2  17      123.11      118.07      6.49 o
   6  -2  17        0.31       -2.72      6.59 o
  -8  -1  17        5.90      -12.37     12.37 o
  -7  -1  17        0.01       -6.36      6.36 o
  -6  -1  17        0.00       -1.43      3.96 o
  -5  -1  17        9.09        7.81      3.82 o
  -4  -1  17        0.12        3.33      2.34 o
  -3  -1  17       53.51       57.53      3.43 o
  -2  -1  17       49.66       43.09      4.11 o
  -1  -1  17        2.45        1.59      2.48 o
   0  -1  17       33.03       33.38      6.92 o
   1  -1  17      511.80      480.27     10.56 o
   2  -1  17      434.20      423.20     11.46 o
   3  -1  17       16.48       15.81      5.17 o
   4  -1  17      112.93       98.79      6.79 o
   5  -1  17       19.88       24.01      6.09 o
   6  -1  17        0.12       -5.94     18.74 o
  -8   0  17       31.76       24.87     22.23 o
  -7   0  17      290.41      302.26     12.60 o
  -6   0  17       11.07        3.74      4.17 o
  -5   0  17      105.48      101.33      5.80 o
  -4   0  17        0.19        3.47      2.45 o
  -3   0  17        8.55        0.51      3.19 o
  -2   0  17        0.46       -1.98      2.60 o
  -1   0  17        8.26        9.78      2.61 o
   0   0  17       70.96       76.43      4.81 o
   1   0  17        6.23        3.75      3.40 o
   2   0  17      361.15      355.53     10.81 o
   3   0  17       51.99       51.33      6.15 o
   4   0  17        0.98        6.29      6.61 o
   5   0  17      114.11      103.35     15.34 o
  -8   1  17        5.49        2.04     12.61 o
  -7   1  17       22.60       11.10      6.97 o
  -6   1  17        6.62        4.06      6.70 o
  -5   1  17      129.39      123.60      6.28 o
  -4   1  17        6.68        9.60      3.50 o
  -3   1  17        5.35        2.24      3.55 o
  -2   1  17      284.19      282.35      8.20 o
  -1   1  17        4.26        4.13      3.54 o
   0   1  17      346.46      366.75      9.30 o
   1   1  17       80.47       72.85      6.91 o
   2   1  17      208.06      208.38      9.59 o
   3   1  17       34.11       28.11      7.06 o
   4   1  17        7.03       -1.82      6.70 o
   5   1  17        8.91       -1.53     18.37 o
  -8   2  17       32.85       36.02     13.51 o
  -7   2  17       83.13       90.62      8.74 o
  -6   2  17      151.57      148.26      7.99 o
  -5   2  17       48.84       60.38      5.89 o
  -4   2  17      173.96      151.39      7.51 o
  -3   2  17      608.37      596.95     12.21 o
  -2   2  17     1383.64     1347.80     21.00 o
  -1   2  17      298.24      290.25      8.29 o
   0   2  17       85.30       71.38      5.20 o
   1   2  17        3.00        4.15      4.01 o
   2   2  17       72.83       85.85      8.15 o
   3   2  17       74.79       73.91      8.10 o
   4   2  17        5.09       14.12     12.42 o
   5   2  17       11.65       -3.77     13.42 o
  -8   3  17       21.47       24.03     13.47 o
  -7   3  17      144.64      144.67      9.67 o
  -6   3  17       63.38       77.36      6.84 o
  -5   3  17      130.28      120.35      9.68 o
  -4   3  17      607.70      567.13     12.39 o
  -3   3  17       40.94       49.06      5.40 o
  -2   3  17       11.98       11.49      3.82 o
  -1   3  17      698.54      641.30     14.16 o
   0   3  17       49.39       60.01      7.94 o
   1   3  17       47.01       46.76      5.67 o
   2   3  17        0.08       -3.59      5.08 o
   3   3  17      108.23       99.44     10.30 o
   4   3  17       74.52       59.44     16.42 o
  -8   4  17        0.71        2.81     12.55 o
  -7   4  17       85.85       76.49      7.45 o
  -6   4  17       14.85       11.25      5.62 o
  -5   4  17      219.30      209.87      8.67 o
  -4   4  17        2.32       -1.16      4.05 o
  -3   4  17      102.87       85.57      6.06 o
  -2   4  17       35.45       43.95      5.38 o
  -1   4  17      168.23      157.49      7.28 o
   0   4  17        2.06        3.28      4.57 o
   1   4  17       40.20       30.28      5.70 o
   2   4  17       12.85       13.46      5.95 o
   3   4  17        2.68        5.96      6.75 o
   4   4  17        0.48        5.56     13.49 o
  -8   5  17        3.13        6.07     13.31 o
  -7   5  17        0.30        2.32      5.52 o
  -6   5  17       84.80       66.59      6.83 o
  -5   5  17      104.08      101.30      9.08 o
  -4   5  17      430.23      427.12     12.59 o
  -3   5  17       50.79       59.91      7.09 o
  -2   5  17      128.66      105.21      6.57 o
  -1   5  17        7.67       10.67      4.70 o
   0   5  17        8.71       14.97      5.22 o
   1   5  17       69.39       66.35      6.85 o
   2   5  17        6.45        2.04      5.68 o
   3   5  17        8.45       14.83     13.34 o
  -8   6  17       14.80        7.54     11.27 o
  -7   6  17        2.45       -0.57      5.99 o
  -6   6  17      141.05      169.50      8.65 o
  -5   6  17       15.00       13.21      5.26 o
  -4   6  17        0.40        1.87      4.18 o
  -3   6  17        3.39        8.54      4.72 o
  -2   6  17        2.99        6.08      4.63 o
  -1   6  17       37.91       31.81      6.25 o
   0   6  17        1.88        1.78      5.18 o
   1   6  17       11.79       10.78      5.45 o
   2   6  17       15.25        1.30      6.76 o
  -7   7  17        3.41        3.01      5.97 o
  -6   7  17        9.06        5.02      5.40 o
  -5   7  17        1.30       -4.99      4.99 o
  -4   7  17       85.96       81.52      6.40 o
  -3   7  17      131.15      128.70      8.19 o
  -2   7  17       17.31       11.39      5.00 o
  -1   7  17      161.18      159.54      9.03 o
   0   7  17      156.62      126.62      8.46 o
   1   7  17      114.27      115.93     12.08 o
   2   7  17        0.73       24.89     19.96 o
  -6   8  17       12.54       11.99      5.60 o
  -5   8  17      160.38      156.54      8.13 o
  -4   8  17       65.18       74.62      6.26 o
  -3   8  17       31.42       18.55      5.49 o
  -2   8  17      138.33      147.14      8.47 o
  -1   8  17       10.25       19.93      5.80 o
   0   8  17        3.37       -3.22      5.21 o
  -5   9  17        1.90        5.34      4.80 o
  -4   9  17        1.32       -4.79      4.79 o
  -3   9  17       28.20       40.40      6.50 o
  -2   9  17        4.86        6.46      5.40 o
  -1   9  17      124.19      134.37     11.85 o
  -2 -11  18       10.20       14.97      5.35 o
  -1 -11  18        8.14        8.02      4.77 o
   0 -11  18       41.93       50.68      6.03 o
   1 -11  18        7.22        0.33      4.78 o
   2 -11  18        0.87        2.66      4.62 o
  -3 -10  18       29.30       34.27      5.94 o
  -2 -10  18       42.65       47.15      6.19 o
  -1 -10  18        0.11       -4.28      4.28 o
   0 -10  18      143.47      135.71      7.91 o
   1 -10  18       27.10       26.67      5.38 o
   2 -10  18       16.57       23.00      5.73 o
   3 -10  18        5.77        0.29      7.18 o
   4 -10  18       44.12       43.87      7.59 o
  -4  -9  18        1.73        4.56      4.19 o
  -3  -9  18        4.93        5.48      5.56 o
  -2  -9  18        7.70        8.99      4.57 o
  -1  -9  18        3.22        4.08      3.43 o
   0  -9  18       43.68       51.56      4.84 o
   1  -9  18      135.74      158.52      7.23 o
   2  -9  18        3.00        0.42      4.57 o
   3  -9  18       28.79       22.84     10.29 o
   4  -9  18        2.59       -0.36      5.45 o
  -5  -8  18        1.38       -0.87      5.26 o
  -4  -8  18       22.74       27.63      4.85 o
  -3  -8  18        0.70        0.63      3.45 o
  -2  -8  18        3.15       -3.24      3.24 o
  -1  -8  18        9.44        2.24      3.83 o
   0  -8  18      401.64      375.73     10.80 o
   1  -8  18      591.05      588.90     13.06 o
   2  -8  18       64.61       54.76      4.89 o
   3  -8  18       81.82       79.41      5.83 o
   4  -8  18       13.26       14.82      4.27 o
   5  -8  18        0.39        1.34      3.26 o
  -6  -7  18        1.84       -2.69      4.89 o
  -5  -7  18       10.59       17.52      5.15 o
  -4  -7  18       18.94       19.97      6.05 o
  -3  -7  18       13.78        9.02      3.40 o
  -2  -7  18       44.43       51.44      4.26 o
  -1  -7  18      177.03      170.94      9.12 o
   0  -7  18      383.09      347.96     10.46 o
   1  -7  18        0.05       -1.40      2.64 o
   2  -7  18        4.08        3.76      2.95 o
   3  -7  18      255.28      249.72      7.73 o
   4  -7  18       12.23       15.26      4.34 o
   5  -7  18        0.08        1.33      3.51 o
  -6  -6  18        0.20        5.74      5.42 o
  -5  -6  18        0.12        1.70      4.97 o
  -4  -6  18      117.27      114.18      5.84 o
  -3  -6  18        6.43        2.50      2.84 o
  -2  -6  18        0.13       -1.55      2.33 o
  -1  -6  18        2.70       -1.07      2.33 o
   0  -6  18       43.32       43.52      3.43 o
   1  -6  18        6.11        5.60      3.07 o
   2  -6  18      167.52      143.85      5.89 o
   3  -6  18      119.56      125.46      6.00 o
   4  -6  18        0.30        1.34      3.59 o
   5  -6  18       93.96       91.37      5.65 o
  -7  -5  18       66.61       59.73      9.40 o
  -6  -5  18        1.64        6.95      5.47 o
  -5  -5  18        0.24        7.00      5.35 o
  -4  -5  18        8.06        7.31      3.57 o
  -3  -5  18        2.29        0.56      2.48 o
  -2  -5  18       30.48       30.77      2.82 o
  -1  -5  18      239.76      217.88      5.66 o
   0  -5  18       26.36       28.79      3.08 o
   1  -5  18       67.58       61.71      3.74 o
   2  -5  18      366.98      391.23      8.85 o
   3  -5  18       46.97       42.83      4.57 o
   4  -5  18       73.23       68.53      5.46 o
   5  -5  18       28.69       25.53      4.30 o
  -7  -4  18       47.08       51.64      6.75 o
  -6  -4  18       12.56       11.01      5.66 o
  -5  -4  18        0.37       -1.46      3.42 o
  -4  -4  18       22.64       15.82      3.03 o
  -3  -4  18      229.77      246.59      6.07 o
  -2  -4  18       38.00       45.90      3.05 o
  -1  -4  18      333.24      338.04      7.13 o
   0  -4  18        1.68        1.63      2.60 o
   1  -4  18      236.71      229.26      6.84 o
   2  -4  18        0.77        2.62      3.02 o
   3  -4  18       26.24       24.33      3.92 o
   4  -4  18        0.74        4.05      4.32 o
   5  -4  18        4.47       -1.61      3.90 o
  -8  -3  18        9.83       21.49     13.70 o
  -7  -3  18       92.28      111.75      8.04 o
  -6  -3  18       16.49       23.72      5.11 o
  -5  -3  18        9.71        4.01      4.06 o
  -4  -3  18        5.31       13.99      2.88 o
  -3  -3  18      304.02      293.80      6.65 o
  -2  -3  18        1.95       -0.58      2.42 o
  -1  -3  18      136.38      140.98      4.50 o
   0  -3  18      392.18      383.64      8.49 o
   1  -3  18        1.75        5.19      3.36 o
   2  -3  18       51.59       58.29      4.38 o
   3  -3  18       10.14        5.46      3.86 o
   4  -3  18        3.01        2.32      4.37 o
   5  -3  18        5.64        8.39      4.75 o
  -8  -2  18       38.68       32.42     15.01 o
  -7  -2  18        0.32       -0.62     11.86 o
  -6  -2  18       39.23       49.81      5.51 o
  -5  -2  18        5.49        4.04      4.10 o
  -4  -2  18        0.05       -2.83      2.83 o
  -3  -2  18      113.47      100.62      4.21 o
  -2  -2  18       43.29       42.48      3.33 o
  -1  -2  18      809.55      785.27     13.63 o
   0  -2  18       78.84       75.64      4.48 o
   1  -2  18      332.19      333.26     11.00 o
   2  -2  18     1054.29     1062.20     18.16 o
   3  -2  18        0.97       -3.75      3.75 o
   4  -2  18        4.06        2.95      4.69 o
   5  -2  18        0.95       12.17      9.04 o
  -8  -1  18       27.73       18.39     13.84 o
  -7  -1  18        0.35        1.75      6.96 o
  -6  -1  18        2.05       -3.42      4.22 o
  -5  -1  18        2.57        2.58      4.46 o
  -4  -1  18      136.57      144.80      5.19 o
  -3  -1  18        9.83       10.20      3.02 o
  -2  -1  18       20.16       12.87      3.27 o
  -1  -1  18      402.79      408.32      8.79 o
   0  -1  18      181.71      179.14      7.45 o
   1  -1  18      108.74      126.16      8.61 o
   2  -1  18      226.71      230.88      8.87 o
   3  -1  18       58.87       51.00      6.44 o
   4  -1  18        1.71        0.01      4.69 o
   5  -1  18        0.41       -3.75      7.90 o
  -8   0  18        3.14       17.87     13.51 o
  -7   0  18       63.10       53.94     11.70 o
  -6   0  18      125.71      137.54      7.59 o
  -5   0  18        5.76        5.76      4.12 o
  -4   0  18      309.38      306.94      7.98 o
  -3   0  18        4.64        5.23      3.52 o
  -2   0  18        1.70        3.26      3.32 o
  -1   0  18      472.36      449.18     10.70 o
   0   0  18      102.42      116.00      5.80 o
   1   0  18       65.17       69.34      6.09 o
   2   0  18      533.46      535.24     18.26 o
   3   0  18        0.06        1.53      5.38 o
   4   0  18       11.93        0.23      6.77 o
   5   0  18        2.41       -6.57      7.51 o
  -8   1  18       51.22       53.31     14.68 o
  -7   1  18       20.70       27.27      7.38 o
  -6   1  18       58.56       56.28      6.29 o
  -5   1  18        4.69       -1.01      5.23 o
  -4   1  18       40.63       39.89      4.75 o
  -3   1  18        0.23       -3.34      3.58 o
  -2   1  18        1.19        5.77      3.67 o
  -1   1  18        7.47        2.45      3.65 o
   0   1  18      361.77      359.81      9.61 o
   1   1  18       46.03       35.37      6.27 o
   2   1  18       11.29        5.14      6.02 o
   3   1  18        1.49        5.86      6.84 o
   4   1  18        1.28        4.32     11.76 o
   5   1  18       50.81       38.07     18.48 o
  -8   2  18        8.66       23.77     13.70 o
  -7   2  18       25.84       29.09      6.08 o
  -6   2  18        0.59        2.09      6.01 o
  -5   2  18      137.78      139.02      7.01 o
  -4   2  18      112.04      103.27      6.13 o
  -3   2  18      139.53      149.24      6.48 o
  -2   2  18        3.06        1.93      3.85 o
  -1   2  18       51.32       60.15      5.02 o
   0   2  18       23.98       26.47      5.22 o
   1   2  18       59.23       51.34      6.04 o
   2   2  18       19.65        6.22      6.44 o
   3   2  18        0.40       -0.14      6.78 o
   4   2  18        7.73       15.20     13.69 o
  -8   3  18       64.95       77.66     15.44 o
  -7   3  18        3.57        0.79      6.49 o
  -6   3  18        1.39        2.50      5.65 o
  -5   3  18       50.91       40.82      5.68 o
  -4   3  18        2.32        8.40      4.30 o
  -3   3  18       14.17       19.93      4.97 o
  -2   3  18      367.20      326.64     10.98 o
  -1   3  18       51.62       54.44      7.49 o
   0   3  18      305.51      288.17      9.98 o
   1   3  18      222.02      233.16     11.54 o
   2   3  18       39.18       39.23      7.27 o
   3   3  18        2.02        6.34     12.26 o
   4   3  18       17.83       19.23     14.31 o
  -8   4  18        5.57       -2.54     13.14 o
  -7   4  18       18.48       17.78      6.89 o
  -6   4  18       43.23       40.54      6.54 o
  -5   4  18        3.83       -0.64      4.58 o
  -4   4  18        0.31        1.20      4.26 o
  -3   4  18        0.31        8.32      4.81 o
  -2   4  18        7.40        7.72      4.69 o
  -1   4  18        3.58        4.20      4.61 o
   0   4  18        2.14       -4.85      4.85 o
   1   4  18        2.77        1.54      5.52 o
   2   4  18       97.74      130.01      9.22 o
   3   4  18       13.41        8.58     13.16 o
  -8   5  18        6.07       -1.27     13.51 o
  -7   5  18       56.99       67.68      8.71 o
  -6   5  18       20.40       16.54      6.35 o
  -5   5  18       88.40       96.31      6.73 o
  -4   5  18       13.34       17.14      4.86 o
  -3   5  18       73.37       86.51      6.57 o
  -2   5  18       28.83       36.55      7.04 o
  -1   5  18       19.31       23.08      5.40 o
   0   5  18       26.04       38.71      6.21 o
   1   5  18       37.04       36.62      6.25 o
   2   5  18        0.48       -4.36     11.73 o
   3   5  18       72.64       92.29     15.50 o
  -7   6  18        5.62        4.06     10.27 o
  -6   6  18        4.47       -4.76      5.19 o
  -5   6  18       49.67       50.60      5.79 o
  -4   6  18        0.12       -3.82      4.82 o
  -3   6  18       26.40       34.79      5.72 o
  -2   6  18       20.25       28.01      5.81 o
  -1   6  18        2.01       -3.62      5.00 o
   0   6  18        0.05        2.99      6.03 o
   1   6  18        0.91        0.58      5.56 o
   2   6  18       12.74       14.54     12.27 o
  -6   7  18        7.51        8.14      5.77 o
  -5   7  18       43.74       47.23      6.27 o
  -4   7  18       45.32       54.50      6.82 o
  -3   7  18        3.39       -1.92      5.92 o
  -2   7  18       89.33      102.87      7.98 o
  -1   7  18       20.30       16.28      5.99 o
   0   7  18       12.73       29.65      6.64 o
   1   7  18       18.45       29.23     12.31 o
  -6   8  18       31.06       27.90     14.84 o
  -5   8  18       12.35       12.34      5.07 o
  -4   8  18        0.01       -5.76      5.76 o
  -3   8  18       19.40       22.93      8.91 o
  -2   8  18        0.00       -0.31      5.19 o
  -1   8  18       91.83      101.21      9.64 o
  -1 -11  19      112.33      124.45      8.01 o
   0 -11  19       10.80        5.26      5.01 o
   1 -11  19       69.77       75.90      6.97 o
  -3 -10  19        4.71        9.73      5.19 o
  -2 -10  19       13.39       21.25      6.70 o
  -1 -10  19        0.02       -4.43      4.43 o
   0 -10  19        2.67        5.81      4.88 o
   1 -10  19        1.85        1.27      5.08 o
   2 -10  19       87.83       98.30      8.82 o
   3 -10  19       51.31       73.35      9.43 o
  -4  -9  19        0.00        2.40      4.96 o
  -3  -9  19       19.52       17.42      5.27 o
  -2  -9  19       13.81        9.14      6.92 o
  -1  -9  19        1.51        2.75      4.67 o
   0  -9  19       38.21       33.53      6.03 o
   1  -9  19       37.62       36.23      5.88 o
   2  -9  19       55.59       61.84      8.88 o
   3  -9  19       45.54       60.43     11.24 o
   4  -9  19       58.25       54.54      8.95 o
  -5  -8  19        3.99       11.32      6.04 o
  -4  -8  19        0.95        1.32      3.88 o
  -3  -8  19        0.00        0.49      3.54 o
  -2  -8  19       13.56       11.88      4.41 o
  -1  -8  19       15.52       11.85      3.99 o
   0  -8  19       80.50       80.03      5.37 o
   1  -8  19        4.58        3.94      3.41 o
   2  -8  19       11.46       18.57      4.32 o
   3  -8  19       23.72       27.77      4.66 o
   4  -8  19        0.40       -0.58      3.89 o
  -5  -7  19       36.76       35.49      5.96 o
  -4  -7  19       67.05       76.44      5.41 o
  -3  -7  19       76.91       91.50      8.11 o
  -2  -7  19       53.92       61.77      4.42 o
  -1  -7  19       23.53       20.44      3.46 o
   0  -7  19       23.74       26.34      3.57 o
   1  -7  19       62.43       69.84      6.86 o
   2  -7  19       39.66       31.32      3.97 o
   3  -7  19        2.55        2.84      4.28 o
   4  -7  19       41.16       53.19      7.34 o
  -6  -6  19        6.06        5.39      5.83 o
  -5  -6  19       37.56       47.59      6.19 o
  -4  -6  19       38.09       44.23      4.74 o
  -3  -6  19       14.11        8.54      4.76 o
  -2  -6  19        1.10        3.81      2.98 o
  -1  -6  19      427.62      447.28      9.83 o
   0  -6  19       55.84       48.28      4.12 o
   1  -6  19      202.26      197.85      6.88 o
   2  -6  19       39.50       35.65      4.33 o
   3  -6  19       28.48       20.86      4.17 o
   4  -6  19        4.60        7.18      3.98 o
   5  -6  19      123.75      144.29      7.39 o
  -7  -5  19        7.41        9.44      8.25 o
  -6  -5  19       30.19       32.67      7.30 o
  -5  -5  19       20.54       16.28      5.46 o
  -4  -5  19        5.44       -1.25      3.12 o
  -3  -5  19       59.88       57.58      3.84 o
  -2  -5  19       20.33       29.36      3.00 o
  -1  -5  19      130.93      143.78      6.61 o
   0  -5  19      326.49      317.17      7.19 o
   1  -5  19      507.61      504.90      9.86 o
   2  -5  19       10.66        8.73      3.70 o
   3  -5  19       60.22       68.05      7.35 o
   4  -5  19       29.73       26.45      4.56 o
   5  -5  19       49.70       70.06      6.22 o
  -7  -4  19        0.15       -1.19     10.33 o
  -6  -4  19        0.84       -1.11      5.08 o
  -5  -4  19       37.65       35.37      5.18 o
  -4  -4  19        0.02       -1.01      2.70 o
  -3  -4  19        2.86       -1.05      2.55 o
  -2  -4  19      182.24      176.11      5.02 o
  -1  -4  19      569.45      582.05      9.87 o
   0  -4  19       95.63      102.65      4.56 o
   1  -4  19       14.28       17.77      3.31 o
   2  -4  19      109.02      119.27      5.53 o
   3  -4  19        0.11       -1.37      4.04 o
   4  -4  19       72.38       70.98      6.41 o
   5  -4  19       22.12       23.30      6.38 o
  -7  -3  19       26.64       34.73     13.25 o
  -6  -3  19      158.05      184.85      7.96 o
  -5  -3  19        8.05       12.99      4.49 o
  -4  -3  19      167.69      150.57      5.57 o
  -3  -3  19      137.88      124.06      4.74 o
  -2  -3  19       69.79       50.72      4.01 o
  -1  -3  19      431.78      419.20      8.36 o
   0  -3  19      703.33      698.14     13.19 o
   1  -3  19       46.06       43.94      4.16 o
   2  -3  19      146.00      157.53      6.20 o
   3  -3  19       13.62       10.10      4.35 o
   4  -3  19        2.26       -1.63      4.28 o
   5  -3  19        8.24        2.16      6.78 o
  -7  -2  19        1.55        1.15     12.35 o
  -6  -2  19       11.29       17.32      5.01 o
  -5  -2  19        1.95        0.99      4.05 o
  -4  -2  19       59.87       50.43      3.99 o
  -3  -2  19       11.42       15.54      3.32 o
  -2  -2  19      204.12      196.95      5.77 o
  -1  -2  19      818.08      854.74     13.13 o
   0  -2  19        1.21       -1.27      3.07 o
   1  -2  19     1584.37     1607.08     27.97 o
   2  -2  19       57.39       54.71      5.35 o
   3  -2  19        4.43        3.94      4.65 o
   4  -2  19        3.96        5.43      4.85 o
   5  -2  19       10.11       16.28      8.35 o
  -8  -1  19        1.32       12.28     13.93 o
  -7  -1  19        2.78        0.83     12.06 o
  -6  -1  19        8.07       19.31      5.55 o
  -5  -1  19        1.44        2.73      4.19 o
  -4  -1  19      197.23      203.72      6.16 o
  -3  -1  19        1.23       -0.41      2.88 o
  -2  -1  19       75.15       71.79      5.63 o
  -1  -1  19       61.32       61.33      5.46 o
   0  -1  19       95.10      100.01      7.66 o
   1  -1  19      166.79      188.34      8.28 o
   2  -1  19        2.09       -3.61      4.73 o
   3  -1  19        1.03        3.71      5.38 o
   4  -1  19       23.35       28.67      7.23 o
   5  -1  19        0.09       13.09     12.34 o
  -8   0  19       60.99       55.33     15.24 o
  -7   0  19        0.77       -1.25     11.41 o
  -6   0  19        0.93       -2.78      5.33 o
  -5   0  19       65.61       85.95      5.84 o
  -4   0  19      299.34      302.66      8.18 o
  -3   0  19       32.63       17.94      4.86 o
  -2   0  19      496.27      457.66     14.87 o
  -1   0  19      281.87      280.83      9.38 o
   0   0  19       15.21       14.60      4.96 o
   1   0  19      831.57      841.77     19.15 o
   2   0  19      198.78      187.53      8.78 o
   3   0  19       63.27       52.53      7.86 o
   4   0  19       10.51       22.55     17.23 o
  -8   1  19        0.08        9.25     13.90 o
  -7   1  19        0.61       -7.93     12.06 o
  -6   1  19        3.16       -4.34      5.09 o
  -5   1  19       18.55       15.39      6.00 o
  -4   1  19      374.06      334.70     10.54 o
  -3   1  19      194.20      193.61      7.40 o
  -2   1  19      165.64      157.18      6.84 o
  -1   1  19      460.60      467.01     12.26 o
   0   1  19       85.85       76.74      8.14 o
   1   1  19       35.09       38.38      6.78 o
   2   1  19       64.51       74.56     11.98 o
   3   1  19        7.09        7.54      6.63 o
   4   1  19       19.49       18.15     14.07 o
  -8   2  19        4.01       -0.14     13.56 o
  -7   2  19        0.43       -7.62      7.62 o
  -6   2  19      135.63      128.48     10.08 o
  -5   2  19       42.12       46.11      7.17 o
  -4   2  19        4.88        9.56      5.05 o
  -3   2  19       43.89       45.58      5.66 o
  -2   2  19      220.54      219.66      9.43 o
  -1   2  19       16.13       18.97      5.08 o
   0   2  19        1.22        1.06      6.88 o
   1   2  19      136.71      144.44      9.75 o
   2   2  19       61.72       63.37     14.44 o
   3   2  19       43.38       35.08     13.31 o
   4   2  19       10.01       -1.94     13.80 o
  -8   3  19       19.19       33.17     30.31 o
  -7   3  19       85.20      107.77     14.70 o
  -6   3  19       18.31        9.42      6.64 o
  -5   3  19        4.26       -1.45      4.82 o
  -4   3  19      165.22      151.98      9.04 o
  -3   3  19       27.08       26.57      5.42 o
  -2   3  19       49.72       55.55      5.98 o
  -1   3  19      118.34      121.23      7.31 o
   0   3  19       71.96       89.34      7.52 o
   1   3  19        4.27        8.95      6.64 o
   2   3  19       50.56       42.14      7.51 o
   3   3  19       10.06       -3.44     13.26 o
  -7   4  19       39.36       43.58     13.80 o
  -6   4  19       11.08       15.74      6.74 o
  -5   4  19        0.92        7.71      5.21 o
  -4   4  19      120.41      110.30      7.61 o
  -3   4  19        0.79       -0.50      4.99 o
  -2   4  19      217.19      215.14     10.07 o
  -1   4  19      197.04      183.87      8.57 o
   0   4  19        0.17        1.03      5.51 o
   1   4  19       32.61       29.98      7.06 o
   2   4  19       10.17        7.11     12.50 o
   3   4  19        0.00       -4.51     13.36 o
  -7   5  19        8.77       -0.01     13.67 o
  -6   5  19        4.08       -5.24      5.24 o
  -5   5  19       16.18       14.20      5.34 o
  -4   5  19       57.08       63.10      6.69 o
  -3   5  19       15.05       13.49      5.74 o
  -2   5  19       11.16       13.96      5.57 o
  -1   5  19       58.51       50.05      6.58 o
   0   5  19      211.53      207.35      9.36 o
   1   5  19        5.46        6.19      7.89 o
   2   5  19       18.03       42.24     14.22 o
  -7   6  19       90.22       59.73     21.11 o
  -6   6  19      122.68      123.44     10.68 o
  -5   6  19        2.35        2.20      4.91 o
  -4   6  19       22.81       14.31      5.60 o
  -3   6  19       48.25       49.80      6.30 o
  -2   6  19       10.75        3.69      5.34 o
  -1   6  19       17.61       28.02      5.79 o
   0   6  19       13.08        4.32      5.56 o
   1   6  19       10.65       10.04     12.38 o
  -6   7  19       28.96       33.48      8.71 o
  -5   7  19       54.31       76.70      7.04 o
  -4   7  19        3.52        5.54      5.51 o
  -3   7  19        8.15       21.76      6.19 o
  -2   7  19       18.65       22.31      6.52 o
  -1   7  19       94.74      107.75      8.39 o
   0   7  19        5.91       10.47     11.07 o
  -4   8  19        9.94       14.98      7.49 o
  -3   8  19        0.50        8.92      5.70 o
  -2   8  19       14.19        9.43      7.78 o
  -2 -10  20        0.00        2.52      5.21 o
  -1 -10  20        1.34       -3.00      4.98 o
   0 -10  20       39.96       37.20      6.32 o
   1 -10  20       79.96       67.17      7.13 o
   2 -10  20        6.36       12.80      6.06 o
  -3  -9  20        2.08       -1.92      4.90 o
  -2  -9  20      156.80      161.58      8.99 o
  -1  -9  20       21.77       17.99      5.55 o
   0  -9  20        7.41        3.83      5.00 o
   1  -9  20        1.82        4.03      5.34 o
   2  -9  20        4.24        2.01      5.43 o
   3  -9  20        2.73       -4.79      5.93 o
  -4  -8  20       12.64        7.58      4.89 o
  -3  -8  20      131.65      161.56     14.98 o
  -2  -8  20      130.09      147.18      9.07 o
  -1  -8  20       20.55       20.79      4.30 o
   0  -8  20       11.46        8.06      3.73 o
   1  -8  20        8.99       13.37      4.02 o
   2  -8  20       14.99       13.74      4.21 o
   3  -8  20       84.25       88.94      6.43 o
  -5  -7  20        0.36        2.11      5.09 o
  -4  -7  20       46.84       59.04      5.21 o
  -3  -7  20       75.71       74.97      5.28 o
  -2  -7  20       62.72       58.67      5.13 o
  -1  -7  20       10.95       11.08      3.30 o
   0  -7  20        0.90       -0.11      3.03 o
   1  -7  20        1.25        0.39      3.12 o
   2  -7  20       70.70       81.10      6.00 o
   3  -7  20        1.84        8.41      4.31 o
   4  -7  20        0.19        2.41      4.51 o
  -6  -6  20        3.39        7.01      6.04 o
  -5  -6  20       53.47       76.74      7.07 o
  -4  -6  20      107.59      120.87      6.35 o
  -3  -6  20       54.38       60.07      5.24 o
  -2  -6  20       15.79       19.98      3.69 o
  -1  -6  20       81.94       84.09      8.01 o
   0  -6  20       21.98       11.94      3.59 o
   1  -6  20       32.68       34.65      4.19 o
   2  -6  20      104.10      107.91      5.88 o
   3  -6  20       62.96       82.43      7.09 o
   4  -6  20       16.13       12.25      4.51 o
  -6  -5  20      136.14      165.54     11.47 o
  -5  -5  20       48.63       48.25      6.61 o
  -4  -5  20        6.98        5.80      3.61 o
  -3  -5  20       40.00       36.84      5.19 o
  -2  -5  20      150.29      148.25      7.91 o
  -1  -5  20        0.49        3.02      2.80 o
   0  -5  20        1.96        1.99      3.31 o
   1  -5  20       69.84       52.25      4.78 o
   2  -5  20        0.69       -3.34      3.61 o
   3  -5  20        0.66        1.26      4.48 o
   4  -5  20        1.21        5.59      4.32 o
  -7  -4  20       10.64      -11.20     19.92 o
  -6  -4  20       13.05       15.37      6.45 o
  -5  -4  20       85.74      106.72      6.53 o
  -4  -4  20       29.08       28.29      4.86 o
  -3  -4  20       65.70       67.69      4.78 o
  -2  -4  20      121.21      139.93      6.45 o
  -1  -4  20      217.01      223.44      6.79 o
   0  -4  20      100.42      109.88      5.68 o
   1  -4  20       98.69       91.56      5.73 o
   2  -4  20       53.49       42.20      5.09 o
   3  -4  20       16.83       11.31      4.71 o
   4  -4  20       19.79       21.94      5.23 o
  -7  -3  20       30.50       17.70     15.51 o
  -6  -3  20        2.62        3.78      4.99 o
  -5  -3  20        4.75        6.47      4.61 o
  -4  -3  20        0.97        2.89      3.18 o
  -3  -3  20        2.69        1.38      3.10 o
  -2  -3  20       60.86       66.72      3.81 o
  -1  -3  20       62.95       55.68      4.06 o
   0  -3  20        4.89        9.57      3.42 o
   1  -3  20        3.74        1.39      3.80 o
   2  -3  20        1.84        2.68      4.26 o
   3  -3  20        5.43        6.21      4.26 o
   4  -3  20        5.89        6.57      5.08 o
  -7  -2  20        1.36        3.11     13.08 o
  -6  -2  20       13.58       12.35      4.94 o
  -5  -2  20       29.97       35.03      5.28 o
  -4  -2  20       37.64       23.56      3.67 o
  -3  -2  20      125.35      129.00      5.34 o
  -2  -2  20        7.15        2.68      3.23 o
  -1  -2  20       14.35       11.38      4.05 o
   0  -2  20        0.12       -2.48      3.82 o
   1  -2  20       59.67       75.38      6.29 o
   2  -2  20        0.97       -4.25      4.25 o
   3  -2  20       15.74       17.01      5.05 o
   4  -2  20       20.82       31.29      8.99 o
  -7  -1  20       14.29       10.73     13.38 o
  -6  -1  20       17.74       19.81      5.67 o
  -5  -1  20       17.18       24.94      5.14 o
  -4  -1  20       12.60       14.09      3.45 o
  -3  -1  20       22.88       26.91      3.78 o
  -2  -1  20        2.66       -1.86      3.69 o
  -1  -1  20       48.96       47.85      5.55 o
   0  -1  20       55.97       49.82      5.92 o
   1  -1  20       81.94       84.90      6.75 o
   2  -1  20       29.75       21.15      5.92 o
   3  -1  20       16.10        9.27      5.40 o
   4  -1  20        0.41       -6.86      6.86 o
  -7   0  20       16.12       -1.18     13.18 o
  -6   0  20        0.30        0.75      5.14 o
  -5   0  20       14.65        9.72      5.27 o
  -4   0  20       61.74       58.02      4.74 o
  -3   0  20       10.17        8.14      4.77 o
  -2   0  20        0.33       -0.29      4.59 o
  -1   0  20        0.06        2.12      4.73 o
   0   0  20      425.20      423.84     12.12 o
   1   0  20        4.93       12.45      5.97 o
   2   0  20        1.31        6.75      6.60 o
   3   0  20       11.40       18.04     12.82 o
   4   0  20       37.20       37.36     20.60 o
  -7   1  20        5.24       15.92     13.06 o
  -6   1  20        6.78       10.85      5.58 o
  -5   1  20       68.14       80.21      8.92 o
  -4   1  20        2.66       -5.17      5.39 o
  -3   1  20        3.18        1.70      5.37 o
  -2   1  20        9.45       13.27      5.02 o
  -1   1  20       37.48       45.32      6.65 o
   0   1  20       42.27       53.48      6.97 o
   1   1  20        8.66       -0.11      6.21 o
   2   1  20       19.79       20.62      7.06 o
   3   1  20       16.77        9.07     12.82 o
  -7   2  20       12.85        6.32     13.37 o
  -6   2  20       26.05       29.03      7.61 o
  -5   2  20        3.78       10.56      6.59 o
  -4   2  20       23.97       16.52      6.32 o
  -3   2  20       12.26        9.24      5.86 o
  -2   2  20       33.89       17.53      6.33 o
  -1   2  20       29.69       35.06      6.64 o
   0   2  20        2.17       -5.69      5.69 o
   1   2  20        0.02        1.81      6.44 o
   2   2  20       99.00       82.08     14.17 o
   3   2  20       29.04       28.48     14.20 o
  -7   3  20        8.13       -4.06     13.20 o
  -6   3  20        1.73       -6.80      7.78 o
  -5   3  20        1.17       -5.66      5.66 o
  -4   3  20       10.77        4.48     10.04 o
  -3   3  20       65.93       52.52      6.45 o
  -2   3  20        0.06       -4.92      4.92 o
  -1   3  20      287.28      294.32     11.91 o
   0   3  20       16.12        7.19      8.43 o
   1   3  20       24.51       18.62      6.69 o
   2   3  20       18.04       35.03     13.37 o
   3   3  20        1.44        3.62     18.36 o
  -7   4  20      179.47      209.64     18.66 o
  -6   4  20       31.76       40.76     25.61 o
  -5   4  20       99.07       93.44      8.53 o
  -4   4  20       10.06        6.79      6.70 o
  -3   4  20        0.03       -3.13      5.35 o
  -2   4  20        0.10        6.37      5.67 o
  -1   4  20       26.20       32.85      7.04 o
   0   4  20       14.82       11.44      8.09 o
   1   4  20       33.40       35.71     20.82 o
   2   4  20        6.73        0.84     13.15 o
  -6   5  20        0.51       10.92     15.90 o
  -5   5  20        0.34       -0.97      5.00 o
  -4   5  20        0.68       -5.29      5.29 o
  -3   5  20       30.55       17.38      5.79 o
  -2   5  20       91.83       91.80      7.54 o
  -1   5  20      120.35      110.03      7.76 o
   0   5  20        4.36        2.49      8.08 o
   1   5  20        0.05        6.57     12.10 o
  -6   6  20        1.69      -13.72     18.01 o
  -5   6  20       93.15      103.73     12.26 o
  -4   6  20       10.48        6.16      5.72 o
  -3   6  20        0.06       -3.69      6.40 o
  -2   6  20       60.36       73.65      7.12 o
  -1   6  20       20.17       25.71      7.39 o
   0   6  20        2.50       -0.64     11.69 o
  -5   7  20       17.12       14.61     18.76 o
  -4   7  20       34.79       50.12      9.20 o
  -3   7  20        6.86        1.81      7.53 o
  -2   7  20       28.86       18.40     12.06 o
  -1   7  20        0.14      -17.33     17.90 o
  -2  -9  21       14.37       19.29      5.85 o
  -1  -9  21        0.00       -1.79      5.01 o
   0  -9  21       77.58       75.78      7.76 o
   1  -9  21       17.26       10.95      6.92 o
   2  -9  21      138.32      148.03      9.95 o
  -4  -8  21       36.47       46.37      7.15 o
  -3  -8  21       21.85       20.81      4.65 o
  -2  -8  21       62.54       49.28      5.54 o
  -1  -8  21        0.49        0.95      3.30 o
   0  -8  21        2.92        5.62      3.78 o
   1  -8  21        0.12        0.91      3.68 o
   2  -8  21       75.65       85.28      6.37 o
   3  -8  21        3.27       -0.03      5.56 o
  -5  -7  21       88.84      130.35     12.89 o
  -4  -7  21      170.69      180.03     10.13 o
  -3  -7  21        6.75        7.31      3.83 o
  -2  -7  21        2.88        7.75      3.33 o
  -1  -7  21        0.15       -2.91      2.91 o
   0  -7  21       28.44       24.98      5.21 o
   1  -7  21       11.32        3.83      3.78 o
   2  -7  21       71.29       83.79      6.33 o
   3  -7  21        8.46       12.74      4.59 o
  -5  -6  21      127.42      152.27      8.99 o
  -4  -6  21        1.86        3.48      4.89 o
  -3  -6  21       40.55       72.43      4.95 o
  -2  -6  21       78.27       84.23      5.18 o
  -1  -6  21        0.90        2.62      3.25 o
   0  -6  21        7.48        4.84      3.48 o
   1  -6  21       12.59       14.89      3.88 o
   2  -6  21       14.65       17.57      4.20 o
   3  -6  21       17.93       24.11      4.65 o
  -6  -5  21       76.19       83.68     10.04 o
  -5  -5  21        6.24        4.32      5.58 o
  -4  -5  21        0.16        3.49      4.35 o
  -3  -5  21       63.64       79.45      5.16 o
  -2  -5  21        7.74        1.85      3.36 o
  -1  -5  21        1.98        2.09      3.37 o
   0  -5  21       37.47       28.33      4.31 o
   1  -5  21       78.36       79.80      5.49 o
   2  -5  21       57.35       57.59      5.27 o
   3  -5  21        7.48        4.27      4.19 o
   4  -5  21        9.62        5.24      4.75 o
  -6  -4  21        0.27        6.33      7.79 o
  -5  -4  21        3.17       -1.43      4.54 o
  -4  -4  21        0.41       -0.47      4.20 o
  -3  -4  21      220.21      206.18      6.40 o
  -2  -4  21        3.96        2.18      2.83 o
  -1  -4  21       36.88       44.67      3.97 o
   0  -4  21       37.06       36.78      3.92 o
   1  -4  21       54.97       54.96      4.95 o
   2  -4  21       34.21       28.38      6.84 o
   3  -4  21       50.70       42.47      5.88 o
   4  -4  21       17.22       18.73      8.28 o
  -6  -3  21        3.46       -0.16      5.66 o
  -5  -3  21        0.13        0.37      4.67 o
  -4  -3  21        8.84        6.45      4.52 o
  -3  -3  21       42.64       47.53      4.40 o
  -2  -3  21      231.58      214.03      6.90 o
  -1  -3  21      319.90      308.77      8.15 o
   0  -3  21      180.29      195.05      8.03 o
   1  -3  21      219.01      231.99      8.48 o
   2  -3  21       35.09       26.92      5.95 o
   3  -3  21       21.97       22.65      5.30 o
   4  -3  21        1.43        0.72      8.31 o
  -7  -2  21        0.19       -1.89     14.81 o
  -6  -2  21        5.91       -2.32      6.22 o
  -5  -2  21       31.61       50.65      7.50 o
  -4  -2  21        0.08        5.14      4.59 o
  -3  -2  21       89.43       69.98      4.76 o
  -2  -2  21       75.14       78.76      4.97 o
  -1  -2  21      294.75      294.37      9.05 o
   0  -2  21        3.70       -3.91      3.91 o
   1  -2  21       95.80       98.26      6.58 o
   2  -2  21       37.84       46.28      5.88 o
   3  -2  21        3.68       -5.04      5.28 o
   4  -2  21        7.12       14.20      8.71 o
  -7  -1  21       12.19       14.94     13.73 o
  -6  -1  21      144.35      164.60     11.50 o
  -5  -1  21       53.98       40.63      6.21 o
  -4  -1  21      145.93      135.20      7.18 o
  -3  -1  21      382.13      375.65      9.54 o
  -2  -1  21      207.73      200.08      7.84 o
  -1  -1  21      110.30      100.89      6.32 o
   0  -1  21        1.21        9.84      5.30 o
   1  -1  21        1.66        9.71      5.70 o
   2  -1  21        3.21       -2.20      6.91 o
   3  -1  21        0.08       -0.91     11.49 o
  -7   0  21       17.91       24.49     15.54 o
  -6   0  21       24.08       32.17      8.27 o
  -5   0  21       15.38        1.39      5.46 o
  -4   0  21      125.38      129.52      7.83 o
  -3   0  21       62.74       67.10      6.43 o
  -2   0  21        4.19        3.19      5.09 o
  -1   0  21        3.70        3.89      5.08 o
   0   0  21        1.16       13.36      5.46 o
   1   0  21        2.74        4.96      6.45 o
   2   0  21       19.69       19.51      6.95 o
   3   0  21       22.78       20.34     13.39 o
  -7   1  21       28.34       32.02     14.44 o
  -6   1  21        0.19        0.06      7.61 o
  -5   1  21       13.75        8.31      6.78 o
  -4   1  21        3.03        5.38      6.54 o
  -3   1  21      117.33       99.55      8.23 o
  -2   1  21        7.15        3.23      9.38 o
  -1   1  21       45.27       29.96      7.10 o
   0   1  21       13.00       15.48      6.92 o
   1   1  21       40.22       32.25      7.34 o
   2   1  21        0.02        3.84     13.15 o
   3   1  21       11.29       -8.37     13.51 o
  -7   2  21        9.64       13.88     13.59 o
  -6   2  21        0.67       12.39     12.21 o
  -5   2  21       23.93       31.37      7.19 o
  -4   2  21        3.88       -1.93      6.10 o
  -3   2  21       15.55       28.04      6.95 o
  -2   2  21       19.84       14.04      6.74 o
  -1   2  21        2.77        3.33      6.57 o
   0   2  21       52.73       67.42      7.91 o
   1   2  21        8.24       13.44     12.50 o
   2   2  21        9.99       32.94     13.94 o
  -7   3  21       40.97       29.19     14.59 o
  -6   3  21       25.16       26.77     13.13 o
  -5   3  21        5.14        4.33      6.51 o
  -4   3  21       19.06       27.21      7.11 o
  -3   3  21        5.92        5.35      6.69 o
  -2   3  21       28.73       39.66      7.32 o
  -1   3  21        0.03        6.71      6.56 o
   0   3  21        3.20       -1.29      6.12 o
   1   3  21       13.71       16.34     20.60 o
   2   3  21        6.96       -4.21     13.11 o
  -6   4  21       29.27       35.46     15.92 o
  -5   4  21       16.98       23.28     11.94 o
  -4   4  21        0.03       -2.43      5.95 o
  -3   4  21       27.32       15.12      6.42 o
  -2   4  21        0.12       -1.74      6.09 o
  -1   4  21       32.30       42.22      7.61 o
   0   4  21       30.82       21.94     15.61 o
   1   4  21        0.84        7.28     13.08 o
  -6   5  21        0.66        7.70     12.92 o
  -5   5  21        0.10      -10.45     11.78 o
  -4   5  21        2.33       -4.12     11.40 o
  -3   5  21       32.08       40.58     12.26 o
  -2   5  21       21.98       22.92     12.83 o
  -1   5  21       34.47       39.43     12.66 o
   0   5  21        2.13      -10.23     12.61 o
  -5   6  21       20.67        4.67     19.49 o
  -4   6  21       13.34       15.55     11.87 o
  -3   6  21        2.29        6.08     11.49 o
  -2   6  21       24.75       32.06     12.93 o
  -1   6  21       76.96       72.69     14.51 o
  -1  -9  22       86.53       94.65      8.30 o
   0  -9  22        1.94        3.78      5.67 o
  -3  -8  22        1.71       -1.12      4.92 o
  -2  -8  22        4.54        7.70      4.42 o
  -1  -8  22        4.17        6.59      4.29 o
   0  -8  22       69.08       72.70      5.92 o
   1  -8  22       34.86       47.20      7.70 o
   2  -8  22        0.21       -1.39      7.05 o
  -4  -7  22        0.02       -2.61      8.84 o
  -3  -7  22        0.50        3.08      4.19 o
  -2  -7  22        8.49        9.88      3.98 o
  -1  -7  22        7.03        0.09      3.70 o
   0  -7  22       12.07        9.49      4.19 o
   1  -7  22        9.88        9.57      4.13 o
   2  -7  22        8.12       10.05      4.51 o
  -5  -6  22        1.04       -6.07      6.07 o
  -4  -6  22        0.27        0.89      4.60 o
  -3  -6  22       29.61       23.40      4.19 o
  -2  -6  22       16.68       20.97      4.65 o
  -1  -6  22        0.37        4.34      3.42 o
   0  -6  22       64.35       81.77      5.43 o
   1  -6  22        2.30       -1.86      3.50 o
   2  -6  22       24.14       29.54      4.70 o
   3  -6  22       16.59       23.57      5.11 o
  -5  -5  22        8.99       20.14      5.60 o
  -4  -5  22        3.78       -2.29      4.47 o
  -3  -5  22       23.37       23.11      4.26 o
  -2  -5  22       43.07       54.25      6.74 o
  -1  -5  22        0.01        1.86      3.37 o
   0  -5  22       86.76       77.92      5.50 o
   1  -5  22        9.98       10.15      4.14 o
   2  -5  22        0.41        0.26      3.81 o
   3  -5  22       10.71       11.86      5.11 o
  -6  -4  22       15.25       15.04      8.04 o
  -5  -4  22        6.88       15.06      5.42 o
  -4  -4  22      184.31      194.82      8.59 o
  -3  -4  22       73.09       77.17      5.11 o
  -2  -4  22       30.53       23.09      4.44 o
  -1  -4  22      108.09      102.72      5.51 o
   0  -4  22      172.53      201.10      7.57 o
   1  -4  22       91.21       99.41      6.25 o
   2  -4  22        2.35        3.76      4.41 o
   3  -4  22       13.86       16.28      6.07 o
  -6  -3  22        3.70       -0.12      8.04 o
  -5  -3  22        7.72        5.03      4.72 o
  -4  -3  22       73.39       62.57      6.01 o
  -3  -3  22       22.54       15.96      4.03 o
  -2  -3  22      293.25      279.46     10.95 o
  -1  -3  22       48.04       42.43      4.84 o
   0  -3  22        8.73        6.08      4.47 o
   1  -3  22       20.44       30.44      5.12 o
   2  -3  22       54.46       53.48      7.75 o
   3  -3  22       19.70       19.29      9.41 o
  -6  -2  22       10.95       16.46      8.36 o
  -5  -2  22        0.61        3.44      5.12 o
  -4  -2  22       85.14       85.92      6.37 o
  -3  -2  22        0.57       -1.50      3.84 o
  -2  -2  22       16.26       19.62      4.21 o
  -1  -2  22      270.30      274.04      9.19 o
   0  -2  22      126.92      130.94      7.16 o
   1  -2  22        0.43        2.39      4.58 o
   2  -2  22       20.25       13.23      5.26 o
   3  -2  22        0.91        9.49      7.82 o
  -6  -1  22       56.96       72.11      9.83 o
  -5  -1  22        0.92       -3.70      5.23 o
  -4  -1  22        1.91       -1.67      4.88 o
  -3  -1  22       60.06       61.14      4.92 o
  -2  -1  22       18.32       10.86      4.87 o
  -1  -1  22       28.22       40.64      5.84 o
   0  -1  22        8.54        5.66      4.78 o
   1  -1  22       14.76       18.91      5.66 o
   2  -1  22        0.42       -2.57      7.09 o
   3  -1  22       35.39       39.73      9.73 o
  -6   0  22        1.16        5.98      8.32 o
  -5   0  22        0.77       -8.16      8.16 o
  -4   0  22       12.83       16.19      5.75 o
  -3   0  22       20.70       31.27      7.01 o
  -2   0  22        1.64       -4.35      6.17 o
  -1   0  22       13.34        9.43      6.46 o
   0   0  22       20.15       15.98      7.66 o
   1   0  22       50.52       60.26      9.80 o
   2   0  22       24.16       34.19     13.92 o
  -6   1  22        7.52       10.15      8.78 o
  -5   1  22       14.96        8.66     12.07 o
  -4   1  22        0.04        7.49      6.49 o
  -3   1  22        2.89       -6.16      6.16 o
  -2   1  22       28.95       21.77      7.04 o
  -1   1  22        5.65       14.77      6.99 o
   0   1  22        0.73       -3.14      6.39 o
   1   1  22        3.75        1.27     12.11 o
   2   1  22        3.76      -13.85     16.12 o
  -6   2  22        3.31       14.26     13.20 o
  -5   2  22       41.72       43.34     13.13 o
  -4   2  22        2.75       12.06      6.73 o
  -3   2  22        3.33        2.96      6.23 o
  -2   2  22        6.20        1.13      6.38 o
  -1   2  22        4.62       -1.11      5.96 o
   0   2  22       95.58       95.70     22.57 o
   1   2  22       28.20       46.68     25.89 o
   2   2  22       54.31       50.42     20.20 o
  -6   3  22        2.75        5.97     13.12 o
  -5   3  22       21.77       27.53     13.10 o
  -4   3  22        0.17        6.04     11.85 o
  -3   3  22       23.19       32.10      8.95 o
  -2   3  22       14.51       16.38      8.44 o
  -1   3  22       17.34       31.86     12.65 o
   0   3  22        9.08       22.03     12.91 o
   1   3  22       40.26       46.60     33.82 o
  -5   4  22        0.81       -2.16     12.68 o
  -4   4  22        8.55        8.37     12.44 o
  -3   4  22        5.34        7.03     16.90 o
  -2   4  22      162.29      181.80     16.13 o
  -1   4  22       32.76       22.67     12.68 o
   0   4  22        0.02       11.07     13.01 o
  -5   5  22        0.37       -8.50     16.04 o
  -4   5  22        0.10      -11.79     11.79 o
  -3   5  22        0.28        3.29     12.43 o
  -2   5  22        0.97      -12.44     12.44 o
  -1   5  22       56.47       57.77     14.03 o
  -1  -8  23        0.27       -3.26      3.94 o
   0  -8  23       28.76       37.63      9.83 o
  -3  -7  23       56.48       60.26      5.53 o
  -2  -7  23        1.90        0.93      4.01 o
  -1  -7  23       70.61       65.97      5.80 o
   0  -7  23       37.65       46.57      5.56 o
   1  -7  23       53.06       65.82      8.57 o
  -4  -6  23        7.17        5.68      4.88 o
  -3  -6  23       36.44       44.68      4.80 o
  -2  -6  23        6.86       12.84      3.78 o
  -1  -6  23      103.65      127.27      6.45 o
   0  -6  23        3.40        3.15      3.95 o
   1  -6  23       34.30       40.18      4.95 o
   2  -6  23       48.98       53.94      5.51 o
  -4  -5  23       21.60       17.90      6.12 o
  -3  -5  23       41.38       49.82      4.93 o
  -2  -5  23        3.53        4.06      3.58 o
  -1  -5  23        3.02        7.58      3.88 o
   0  -5  23        7.10        4.08      3.96 o
   1  -5  23        0.45       -1.99      3.76 o
   2  -5  23       43.50       47.05      8.16 o
  -5  -4  23       13.36       15.24      6.53 o
  -4  -4  23       53.03       56.16      6.37 o
  -3  -4  23       31.27       29.02      4.58 o
  -2  -4  23        8.59        5.55      3.78 o
  -1  -4  23        4.49        8.78      3.98 o
   0  -4  23      101.70      112.85      6.41 o
   1  -4  23       17.99       21.69      4.95 o
   2  -4  23        3.04       10.31      5.19 o
  -5  -3  23        7.97        6.56      8.07 o
  -4  -3  23        0.61       -2.57      4.63 o
  -3  -3  23        0.29       -3.03      3.48 o
  -2  -3  23       57.07       62.56      5.07 o
  -1  -3  23       14.19       15.38      4.17 o
   0  -3  23        0.00        3.87      3.96 o
   1  -3  23       44.95       41.37      5.73 o
   2  -3  23       11.06       15.56     10.49 o
  -6  -2  23        8.95       24.85     13.73 o
  -5  -2  23       47.11       54.42      9.37 o
  -4  -2  23       17.21       19.51      5.46 o
  -3  -2  23        0.28       -1.92      3.46 o
  -2  -2  23        7.36        4.34      3.82 o
  -1  -2  23      172.01      184.28      8.08 o
   0  -2  23      128.81      124.96      7.30 o
   1  -2  23       28.26       32.31      6.38 o
   2  -2  23        4.47        8.36      8.06 o
  -6  -1  23        3.31        0.78      8.04 o
  -5  -1  23        8.32       27.92      8.66 o
  -4  -1  23        8.67        4.14      6.31 o
  -3  -1  23       20.50       15.48      4.42 o
  -2  -1  23        1.24        1.15      4.97 o
  -1  -1  23      180.36      199.22      9.36 o
   0  -1  23      169.57      184.54      9.25 o
   1  -1  23       29.30       40.06      8.98 o
   2  -1  23       58.55       73.07     11.21 o
  -6   0  23        0.39        4.13      7.97 o
  -5   0  23       91.70       89.59     10.45 o
  -4   0  23       24.18       28.43      8.40 o
  -3   0  23        0.14       -2.99      6.17 o
  -2   0  23       27.11       22.24      6.94 o
  -1   0  23        5.98        1.42      6.29 o
   0   0  23        4.10       -3.85     11.73 o
   1   0  23       41.40       54.21     14.13 o
   2   0  23       16.57        7.35     19.23 o
  -6   1  23        0.78        4.31      8.09 o
  -5   1  23       13.14       18.98     13.39 o
  -4   1  23        0.01        3.23     11.71 o
  -3   1  23       18.68       21.61     12.45 o
  -2   1  23       57.62       65.66     13.37 o
  -1   1  23        4.42        6.81     11.89 o
   0   1  23        0.36       -0.08     12.46 o
   1   1  23       22.80       23.36     14.00 o
  -5   2  23        3.31      -12.34     12.69 o
  -4   2  23       14.69       35.23     13.35 o
  -3   2  23       60.16       91.20     24.52 o
  -2   2  23       50.93       72.03     13.97 o
  -1   2  23        8.87       -3.65     11.98 o
   0   2  23       46.47       39.39     14.03 o
   1   2  23       14.70       15.19     18.67 o
  -5   3  23       12.31       -5.70     12.59 o
  -4   3  23       48.16       58.46     13.46 o
  -3   3  23       18.00       42.28     13.57 o
  -2   3  23       30.20       17.87     13.13 o
  -1   3  23       61.09       79.07     14.76 o
   0   3  23       14.92       37.42     13.94 o
  -4   4  23        1.02        5.72     13.11 o
  -3   4  23       80.74       57.49     14.41 o
  -2   4  23       19.94       27.70     13.15 o
  -1   4  23       11.80        0.63     16.44 o
  -3  -6  24        2.69        8.83      8.98 o
  -2  -6  24        0.09        0.50      3.69 o
  -1  -6  24        7.40        4.21      3.80 o
   0  -6  24       23.16       17.11      4.57 o
  -3  -5  24       20.88       26.65      4.59 o
  -2  -5  24        2.36        1.33      3.84 o
  -1  -5  24       11.84       14.66      4.25 o
   0  -5  24       10.44       13.84      4.51 o
   1  -5  24        5.64        3.28      4.40 o
  -4  -4  24        1.10       -5.56      5.56 o
  -3  -4  24        5.58        3.78      3.98 o
  -2  -4  24        5.04        4.76      3.87 o
  -1  -4  24       19.67       38.48      5.03 o
   0  -4  24        2.51       12.63      4.49 o
   1  -4  24        0.82        4.00      5.15 o
  -4  -3  24       14.21       28.69      7.28 o
  -3  -3  24       13.39        8.07      4.38 o
  -2  -3  24       14.12       16.05      5.15 o
  -1  -3  24       43.91       49.02      5.17 o
   0  -3  24        0.22       -4.49      4.49 o
   1  -3  24        5.63       -3.91      6.42 o
  -5  -2  24        1.49       -8.04      8.04 o
  -4  -2  24        2.53       12.14      7.77 o
  -3  -2  24        5.44        4.89      4.93 o
  -2  -2  24       87.02       90.67      6.82 o
  -1  -2  24       41.61       34.53      6.46 o
   0  -2  24      188.11      208.11     13.62 o
   1  -2  24        9.73       -6.95      7.41 o
  -5  -1  24       37.14       25.88      8.88 o
  -4  -1  24       19.55       18.05      8.35 o
  -3  -1  24       15.21       13.48      5.20 o
  -2  -1  24        1.59       -1.35      7.15 o
  -1  -1  24        0.20        3.76      7.08 o
   0  -1  24       34.66       16.93      8.31 o
   1  -1  24       41.98       56.04     10.38 o
  -5   0  24       27.67       18.54      8.77 o
  -4   0  24       36.13       31.99      9.63 o
  -3   0  24       28.78       43.80      9.37 o
  -2   0  24       78.04       47.08     13.55 o
  -1   0  24        0.00        7.94     12.47 o
   0   0  24       50.36       56.04     14.35 o
  -5   1  24        4.57        5.97     15.02 o
  -4   1  24        0.14       -3.09     12.62 o
  -3   1  24       11.29       28.75     13.68 o
  -2   1  24       18.49       23.84     13.46 o
  -1   1  24        6.63       13.02     13.06 o
   0   1  24       13.24        5.83     13.15 o
  -4   2  24        1.49        5.10     13.03 o
  -3   2  24        7.54      -12.55     12.55 o
  -2   2  24        8.22       -1.51     12.83 o
  -1   2  24        0.23       -0.60     12.48 o
  -3   3  24        8.51        9.47     13.04 o
  -2   3  24       17.02       25.58     18.32 o
  -3  -4  25       28.94       37.65     18.60 o
  -2  -4  25       42.25       41.19      6.31 o
  -1  -4  25        0.01       -0.93      4.48 o
  -3  -3  25        1.35       -6.17     11.78 o
  -2  -3  25        1.26        9.06      6.26 o
  -1  -3  25        2.48       -3.57      5.41 o
   0  -3  25        8.60       -1.11      7.33 o
  -3  -2  25      118.79      153.36      9.06 o
  -2  -2  25        6.48        4.88      7.85 o
  -1  -2  25        7.44       12.35      7.93 o
   0  -2  25        3.33        3.43     18.13 o
  -3  -1  25        7.87        7.26      9.23 o
  -2  -1  25        7.30        7.98      7.98 o
  -1  -1  25        0.03       10.47      8.36 o
  -3   0  25      123.54      141.27     12.15 o
  -2   0  25        2.90       -6.65      6.65 o
  -1   0  25       37.96       38.01     13.92 o
 
